# Supplementary material for: Ethyl 2-[4-(2-chloro­benzo­yl)-2,6-di­methyl­phen­oxy]ethano­ate
Source: Acta Crystallogr Sect E Struct Rep Online. 2012 Jul 14;68(Pt 8):o2435. doi: 10.1107/S1600536812030693 (PMC3414350; doi:10.1107/S1600536812030693)
Supplement: Supplementary file 1 [file e-68-o2435-sup1.cif]

##############################################################################
#                                                                            #
# This CIF contains the data in a paper accepted for publication in          #
# Acta Crystallographica Section E. It conforms to the requirements of       #
# Notes for Authors for Acta Crystallographica Section E, and has been       #
# peer reviewed under the auspices of the IUCr Commission on Journals.       #
#                                                                            #
# Full details of the Crystallographic Information File format               #
# are given in the paper "The Crystallographic Information File (CIF):       #
# a New Standard Archive File for Crystallography" by S. R. Hall, F. H.      #
# Allen and I. D. Brown [Acta Cryst. (1991), A47, 655-685].                  #
#                                                                            #
# The current version of the core CIF dictionary is obtainable from          #
# ftp://ftp.iucr.org/pub/cif_core.dic.                                       #
#                                                                            #
# Software is freely available for graphical display of the structure(s)     #
# in this CIF. For information consult the CIF software page                 #
# http://www.iucr.org/resources/cif/software.                                #
#                                                                            #
# This file may be used for bona fide research purposes within the           #
# scientific community so long as proper attribution is given to the journal # 
# article from which it was obtained.                                        #
#                                                                            #
##############################################################################
data_I
_audit_creation_method     SHELXL-97
_chemical_name_systematic
;
Ethyl 2-[4-(2-Chlorobenzoyl)-2,6-dimethylphenoxy]ethanoate
;
_chemical_name_common     ?
_chemical_formula_moiety     'C19 H19 Cl O4'
_chemical_formula_sum     'C19 H19 Cl O4'
_chemical_formula_iupac     'C19 H19 Cl O4'
_chemical_formula_weight     346.79
_chemical_melting_point     ?
_symmetry_cell_setting     monoclinic
_symmetry_space_group_name_H-M     ' P 21/c'
_symmetry_space_group_name_Hall     ' -P 2ybc'
loop_
    _symmetry_equiv_pos_as_xyz
    'x, y, z'
    '-x, y+1/2, -z+1/2'
    '-x, -y, -z'
    'x, -y-1/2, z-1/2'
_cell_length_a     16.4082(8)
_cell_length_b     14.7290(6)
_cell_length_c     15.4470(8)
_cell_angle_alpha     90.00
_cell_angle_beta     107.268(5)
_cell_angle_gamma     90.00
_cell_volume     3564.9(3)
_cell_formula_units_Z     8
_cell_measurement_reflns_used     5654
_cell_measurement_theta_min     3.5026
_cell_measurement_theta_max     28.9254
_cell_measurement_temperature     293(2)
_exptl_crystal_description     'Block-shaped'
_exptl_crystal_colour     White
_exptl_crystal_size_max     0.30
_exptl_crystal_size_mid     0.20
_exptl_crystal_size_min     0.20
_exptl_crystal_density_diffrn     1.292
_exptl_crystal_density_meas     ?
_exptl_crystal_density_method     'not measured'
_exptl_crystal_F_000     1456
_exptl_absorpt_coefficient_mu     0.233
_exptl_absorpt_correction_type     multi-scan
_exptl_absorpt_process_details     '(CrysAlis PRO; Oxford Diffraction, 2010)'
_exptl_absorpt_correction_T_min     0.91152
_exptl_absorpt_correction_T_max     1.00000
_exptl_special_details
;
<i>CrysAlis PRO</i>, Oxford Diffraction Ltd., Version 1.171.34.40 (release
27--08-2010 CrysAlis171. NET) (compiled Aug 27 2010,11:50:40) Empirical
absorption correction using spherical harmonics, implemented in SCALE3 ABSPACK
scaling algorithm.
;
_diffrn_ambient_temperature     293(2)
_diffrn_radiation_type     MoK\a
_diffrn_radiation_wavelength     0.71073
_diffrn_radiation_source     'fine-focus sealed tube'
_diffrn_radiation_monochromator     graphite
_diffrn_measurement_device_type     'Oxford Diffraction Xcalibur Sapphire3'
_diffrn_measurement_method     '\w scans'
_diffrn_detector_area_resol_mean     0
_diffrn_reflns_number     17025
_diffrn_reflns_av_R_equivalents     0.0390
_diffrn_reflns_av_sigmaI/netI     0.0696
_diffrn_reflns_theta_min     3.51
_diffrn_reflns_theta_max     26.00
_diffrn_reflns_theta_full     26.00
_diffrn_measured_fraction_theta_max     0.997
_diffrn_measured_fraction_theta_full     0.997
_diffrn_reflns_limit_h_min     -20
_diffrn_reflns_limit_h_max     18
_diffrn_reflns_limit_k_min     -18
_diffrn_reflns_limit_k_max     17
_diffrn_reflns_limit_l_min     -12
_diffrn_reflns_limit_l_max     19
_diffrn_standards_number     0
_diffrn_standards_interval_count     0
_diffrn_standards_interval_time     0
_diffrn_standards_decay_%     0
_refine_special_details
;
Refinement of <i>F</i>^2^ against ALL reflections. The weighted <i>R</i>-factor
<i>wR</i> and goodness of fit <i>S</i> are based on <i>F</i>^2^, conventional
<i>R</i>-factors <i>R</i> are based on <i>F</i>, with <i>F</i> set to zero for
negative <i>F</i>^2^. The threshold expression of <i>F</i>^2^ >
\s(<i>F</i>^2^) is used only for calculating <i>R</i>-factors(gt) <i>etc</i>.
and is not relevant to the choice of reflections for refinement.
<i>R</i>-factors based on <i>F</i>^2^ are statistically about twice as large
as those based on <i>F</i>, and <i>R</i>- factors based on ALL data will be
even larger.
;
_reflns_number_total     6997
_reflns_number_gt     3576
_reflns_threshold_expression     I>2\s(I)
_refine_ls_structure_factor_coef     Fsqd
_refine_ls_matrix_type     full
_refine_ls_R_factor_all     0.1345
_refine_ls_R_factor_gt     0.0642
_refine_ls_wR_factor_gt     0.1499
_refine_ls_wR_factor_ref     0.1914
_refine_ls_goodness_of_fit_ref     1.021
_refine_ls_restrained_S_all     1.021
_refine_ls_number_reflns     6997
_refine_ls_number_parameters     439
_refine_ls_number_restraints     0
_refine_ls_hydrogen_treatment     constr
_refine_ls_weighting_scheme     calc
_refine_ls_weighting_details
         'calc w=1/[\s^2^(Fo^2^)+(0.0686P)^2^+0.8701P] where P=(Fo^2^+2Fc^2^)/3'
_atom_sites_solution_hydrogens     geom
_atom_sites_solution_primary     direct
_atom_sites_solution_secondary     difmap
_refine_ls_shift/su_max     0.001
_refine_ls_shift/su_mean     0.000
_refine_diff_density_max     0.463
_refine_diff_density_min     -0.361
_refine_ls_extinction_method     none
_refine_ls_extinction_coef     ?
loop_
    _atom_type_symbol
    _atom_type_description
    _atom_type_scat_dispersion_real
    _atom_type_scat_dispersion_imag
    _atom_type_scat_source
    'C' 'C' 0.0033 0.0016
                         'International Tables Vol C Tables 4.2.6.8 and 6.1.1.4'
    'H' 'H' 0.0000 0.0000
                         'International Tables Vol C Tables 4.2.6.8 and 6.1.1.4'
    'O' 'O' 0.0106 0.0060
                         'International Tables Vol C Tables 4.2.6.8 and 6.1.1.4'
    'Cl' 'Cl' 0.1484 0.1585
                         'International Tables Vol C Tables 4.2.6.8 and 6.1.1.4'
_computing_data_collection     'CrysAlis PRO (Oxford Diffraction, 2010)'
_computing_cell_refinement     'CrysAlis PRO (Oxford Diffraction, 2010)'
_computing_data_reduction     'CrysAlis PRO (Oxford Diffraction, 2010)'
_computing_structure_solution     'SHELXS97 (Sheldrick, 2008)'
_computing_structure_refinement     'SHELXL97 (Sheldrick, 2008)'
_computing_molecular_graphics     'ORTEP3 (Farrugia, 1997)'
_computing_publication_material     'PLATON (Spek, 2009)'
loop_
    _atom_site_type_symbol
    _atom_site_label
    _atom_site_fract_x
    _atom_site_fract_y
    _atom_site_fract_z
    _atom_site_U_iso_or_equiv
    _atom_site_adp_type
    _atom_site_calc_flag
    _atom_site_refinement_flags
    _atom_site_occupancy
    _atom_site_symmetry_multiplicity
    _atom_site_disorder_assembly
    _atom_site_disorder_group
    Cl Cl1A 0.46159(6) 0.21534(6) 0.22421(7) 0.0684(3) Uani d . 1 1 . .
    Cl Cl1B -0.03423(6) 0.22771(7) -0.02662(7) 0.0685(3) Uani d . 1 1 . .
    O O16A 0.28452(14) 0.50209(13) -0.06982(16) 0.0558(6) Uani d . 1 1 . .
    O O16B -0.20126(16) 0.51127(14) -0.31401(17) 0.0647(7) Uani d . 1 1 . .
    O O9A 0.21270(14) 0.22608(16) 0.21320(16) 0.0665(7) Uani d . 1 1 . .
    C C4A 0.27950(18) 0.33354(18) 0.1437(2) 0.0394(7) Uani d . 1 1 . .
    C C9A 0.27483(19) 0.2738(2) 0.2186(2) 0.0440(8) Uani d . 1 1 . .
    C C10A 0.34554(19) 0.27262(18) 0.3070(2) 0.0401(7) Uani d . 1 1 . .
    O O9B -0.28615(15) 0.23574(18) -0.03864(17) 0.0755(8) Uani d . 1 1 . .
    C C15B -0.0681(2) 0.25322(19) 0.0673(2) 0.0437(8) Uani d . 1 1 . .
    C C10B -0.15203(19) 0.27675(19) 0.0581(2) 0.0411(7) Uani d . 1 1 . .
    C C5A 0.21687(18) 0.32661(19) 0.0610(2) 0.0450(8) Uani d . 1 1 . .
    H H5A 0.1738 0.2837 0.0541 0.054 Uiso calc R 1 1 . .
    O O19A 0.36454(17) 0.50616(15) -0.25734(17) 0.0687(7) Uani d . 1 1 . .
    C C15A 0.4298(2) 0.24726(19) 0.3174(2) 0.0456(8) Uani d . 1 1 . .
    C C9B -0.22215(19) 0.2815(2) -0.0310(2) 0.0472(8) Uani d . 1 1 . .
    C C1B -0.2065(2) 0.4546(2) -0.2440(2) 0.0497(8) Uani d . 1 1 . .
    C C1A 0.28278(19) 0.44450(19) 0.0007(2) 0.0441(8) Uani d . 1 1 . .
    C C4B -0.21539(18) 0.34356(19) -0.1037(2) 0.0419(7) Uani d . 1 1 . .
    C C5B -0.27603(19) 0.3376(2) -0.1884(2) 0.0492(8) Uani d . 1 1 . .
    H H5B -0.3195 0.2950 -0.1971 0.059 Uiso calc R 1 1 . .
    C C2B -0.1455(2) 0.46487(19) -0.1604(2) 0.0491(8) Uani d . 1 1 . .
    C C2A 0.34656(19) 0.45378(19) 0.0823(2) 0.0457(8) Uani d . 1 1 . .
    C C6A 0.21651(18) 0.3816(2) -0.0115(2) 0.0458(8) Uani d . 1 1 . .
    C C3A 0.34300(19) 0.39839(19) 0.1539(2) 0.0457(8) Uani d . 1 1 . .
    H H3A 0.3841 0.4049 0.2098 0.055 Uiso calc R 1 1 . .
    C C6B -0.2738(2) 0.3923(2) -0.2594(2) 0.0525(9) Uani d . 1 1 . .
    C C3B -0.15142(18) 0.40863(19) -0.0898(2) 0.0462(8) Uani d . 1 1 . .
    H H3B -0.1120 0.4148 -0.0327 0.055 Uiso calc R 1 1 . .
    O O19B -0.1394(2) 0.49360(17) -0.5120(2) 0.0873(9) Uani d . 1 1 . .
    C C14A 0.4899(2) 0.2435(2) 0.4019(3) 0.0575(10) Uani d . 1 1 . .
    H H14A 0.5462 0.2283 0.4076 0.069 Uiso calc R 1 1 . .
    O O18A 0.3528(2) 0.61754(18) -0.1649(2) 0.1018(11) Uani d . 1 1 . .
    C C11A 0.3232(2) 0.2926(2) 0.3852(2) 0.0532(9) Uani d . 1 1 . .
    H H11A 0.2675 0.3101 0.3803 0.064 Uiso calc R 1 1 . .
    C C11B -0.1756(2) 0.2909(2) 0.1363(2) 0.0550(9) Uani d . 1 1 . .
    H H11B -0.2318 0.3056 0.1317 0.066 Uiso calc R 1 1 . .
    C C14B -0.0086(2) 0.2459(2) 0.1512(3) 0.0548(9) Uani d . 1 1 . .
    H H14B 0.0475 0.2302 0.1563 0.066 Uiso calc R 1 1 . .
    C C8A 0.1461(2) 0.3761(3) -0.1005(2) 0.0692(11) Uani d . 1 1 . .
    H H8A1 0.1649 0.3402 -0.1427 0.104 Uiso calc R 1 1 . .
    H H8A2 0.1320 0.4362 -0.1245 0.104 Uiso calc R 1 1 . .
    H H8A3 0.0965 0.3486 -0.0906 0.104 Uiso calc R 1 1 . .
    C C12B -0.1167(3) 0.2836(2) 0.2201(3) 0.0658(10) Uani d . 1 1 . .
    H H12B -0.1332 0.2932 0.2720 0.079 Uiso calc R 1 1 . .
    C C18B -0.1566(3) 0.5337(3) -0.4445(3) 0.0716(12) Uani d . 1 1 . .
    C C18A 0.3471(2) 0.5397(2) -0.1853(3) 0.0555(9) Uani d . 1 1 . .
    O O18B -0.1572(3) 0.6142(2) -0.4361(3) 0.1385(16) Uani d . 1 1 . .
    C C12A 0.3822(3) 0.2869(2) 0.4696(3) 0.0679(11) Uani d . 1 1 . .
    H H12A 0.3662 0.2994 0.5213 0.081 Uiso calc R 1 1 . .
    C C13A 0.4648(3) 0.2625(3) 0.4770(3) 0.0699(11) Uani d . 1 1 . .
    H H13A 0.5045 0.2589 0.5341 0.084 Uiso calc R 1 1 . .
    C C17A 0.3229(2) 0.4645(2) -0.1325(2) 0.0577(9) Uani d . 1 1 . .
    H H17A 0.2832 0.4236 -0.1733 0.069 Uiso calc R 1 1 . .
    H H17B 0.3732 0.4302 -0.1004 0.069 Uiso calc R 1 1 . .
    C C17B -0.1633(3) 0.4689(3) -0.3750(3) 0.0862(14) Uani d . 1 1 . .
    H H17C -0.1977 0.4174 -0.4036 0.103 Uiso calc R 1 1 . .
    H H17D -0.1070 0.4468 -0.3420 0.103 Uiso calc R 1 1 . .
    C C13B -0.0333(2) 0.2619(2) 0.2274(3) 0.0662(11) Uani d . 1 1 . .
    H H13B 0.0067 0.2581 0.2844 0.079 Uiso calc R 1 1 . .
    C C7A 0.4158(2) 0.5230(2) 0.0931(3) 0.0693(11) Uani d . 1 1 . .
    H H7A1 0.4576 0.5006 0.0662 0.104 Uiso calc R 1 1 . .
    H H7A2 0.4425 0.5343 0.1564 0.104 Uiso calc R 1 1 . .
    H H7A3 0.3917 0.5784 0.0637 0.104 Uiso calc R 1 1 . .
    C C7B -0.0761(2) 0.5349(2) -0.1455(3) 0.0763(12) Uani d . 1 1 . .
    H H7B1 -0.0352 0.5161 -0.1753 0.115 Uiso calc R 1 1 . .
    H H7B2 -0.0482 0.5414 -0.0817 0.115 Uiso calc R 1 1 . .
    H H7B3 -0.1005 0.5920 -0.1700 0.115 Uiso calc R 1 1 . .
    C C8B -0.3420(2) 0.3872(3) -0.3487(3) 0.0811(12) Uani d . 1 1 . .
    H H8B1 -0.3215 0.3529 -0.3908 0.122 Uiso calc R 1 1 . .
    H H8B2 -0.3567 0.4475 -0.3718 0.122 Uiso calc R 1 1 . .
    H H8B3 -0.3916 0.3580 -0.3406 0.122 Uiso calc R 1 1 . .
    C C20A 0.3913(3) 0.5703(3) -0.3153(3) 0.0890(14) Uani d . 1 1 . .
    H H20A 0.3461 0.6137 -0.3406 0.107 Uiso calc R 1 1 . .
    H H20B 0.4413 0.6034 -0.2801 0.107 Uiso calc R 1 1 . .
    C C21A 0.4110(4) 0.5209(3) -0.3876(3) 0.130(2) Uani d . 1 1 . .
    H H21A 0.4581 0.4806 -0.3622 0.195 Uiso calc R 1 1 . .
    H H21B 0.4260 0.5629 -0.4278 0.195 Uiso calc R 1 1 . .
    H H21C 0.3621 0.4862 -0.4205 0.195 Uiso calc R 1 1 . .
    C C21B -0.1070(4) 0.4990(3) -0.6498(4) 0.138(2) Uani d . 1 1 . .
    H H21D -0.0524 0.4718 -0.6219 0.208 Uiso calc R 1 1 . .
    H H21E -0.1033 0.5380 -0.6983 0.208 Uiso calc R 1 1 . .
    H H21F -0.1484 0.4523 -0.6735 0.208 Uiso calc R 1 1 . .
    C C20B -0.1313(4) 0.5491(3) -0.5865(3) 0.1206(19) Uani d . 1 1 . .
    H H20C -0.1855 0.5783 -0.6155 0.145 Uiso calc R 1 1 . .
    H H20D -0.0894 0.5963 -0.5629 0.145 Uiso calc R 1 1 . .
loop_
    _atom_site_aniso_label
    _atom_site_aniso_U_11
    _atom_site_aniso_U_22
    _atom_site_aniso_U_33
    _atom_site_aniso_U_12
    _atom_site_aniso_U_13
    _atom_site_aniso_U_23
    Cl1A 0.0703(6) 0.0780(6) 0.0640(7) 0.0168(5) 0.0309(5) -0.0039(5)
    Cl1B 0.0679(6) 0.0860(7) 0.0604(7) 0.0089(5) 0.0325(5) -0.0015(5)
    O16A 0.0690(15) 0.0503(13) 0.0549(16) 0.0154(11) 0.0288(12) 0.0158(11)
    O16B 0.0882(17) 0.0547(14) 0.0625(18) 0.0231(12) 0.0395(14) 0.0205(12)
    O9A 0.0536(14) 0.0836(17) 0.0555(18) -0.0271(13) 0.0059(12) 0.0114(13)
    C4A 0.0405(16) 0.0386(16) 0.0380(19) -0.0016(13) 0.0098(14) -0.0001(13)
    C9A 0.0446(18) 0.0472(18) 0.040(2) -0.0020(15) 0.0119(15) 0.0025(14)
    C10A 0.0467(17) 0.0334(15) 0.039(2) -0.0034(13) 0.0113(15) 0.0009(13)
    O9B 0.0594(16) 0.0992(19) 0.0598(19) -0.0345(14) 0.0054(14) 0.0160(14)
    C15B 0.0485(18) 0.0441(18) 0.040(2) -0.0042(14) 0.0154(16) 0.0005(13)
    C10B 0.0467(18) 0.0394(17) 0.036(2) -0.0062(14) 0.0111(15) 0.0020(13)
    C5A 0.0452(17) 0.0465(18) 0.044(2) -0.0042(14) 0.0132(15) -0.0002(15)
    O19A 0.0955(19) 0.0601(15) 0.0593(18) -0.0042(13) 0.0369(15) 0.0092(12)
    C15A 0.0504(19) 0.0429(18) 0.043(2) -0.0025(14) 0.0138(17) -0.0053(14)
    C9B 0.0463(18) 0.0508(19) 0.044(2) -0.0057(15) 0.0130(16) 0.0009(15)
    C1B 0.057(2) 0.0479(19) 0.049(2) 0.0156(16) 0.0243(17) 0.0142(16)
    C1A 0.0502(18) 0.0387(17) 0.047(2) 0.0072(14) 0.0201(16) 0.0057(15)
    C4B 0.0386(16) 0.0462(18) 0.040(2) -0.0020(14) 0.0102(14) 0.0013(14)
    C5B 0.0445(17) 0.059(2) 0.044(2) -0.0072(15) 0.0115(16) 0.0003(16)
    C2B 0.0501(18) 0.0399(17) 0.060(2) 0.0015(15) 0.0198(17) 0.0027(16)
    C2A 0.0481(18) 0.0373(17) 0.052(2) -0.0021(14) 0.0157(16) 0.0009(15)
    C6A 0.0417(17) 0.0555(19) 0.040(2) 0.0054(15) 0.0113(15) 0.0025(15)
    C3A 0.0443(17) 0.0463(18) 0.044(2) -0.0013(15) 0.0088(15) -0.0032(14)
    C6B 0.052(2) 0.064(2) 0.040(2) 0.0098(17) 0.0119(16) 0.0027(16)
    C3B 0.0420(17) 0.0493(19) 0.043(2) -0.0022(14) 0.0053(15) 0.0021(15)
    O19B 0.136(3) 0.0667(17) 0.076(2) -0.0011(16) 0.058(2) 0.0106(15)
    C14A 0.050(2) 0.057(2) 0.058(3) 0.0012(16) 0.004(2) 0.0032(17)
    O18A 0.148(3) 0.0523(16) 0.142(3) -0.0045(17) 0.101(2) 0.0005(17)
    C11A 0.058(2) 0.058(2) 0.046(2) -0.0006(16) 0.0203(18) -0.0063(16)
    C11B 0.064(2) 0.058(2) 0.047(2) 0.0021(17) 0.0223(18) 0.0008(17)
    C14B 0.051(2) 0.057(2) 0.051(3) 0.0015(16) 0.0078(19) 0.0062(16)
    C8A 0.058(2) 0.096(3) 0.047(2) -0.005(2) 0.0058(18) 0.007(2)
    C12B 0.084(3) 0.079(3) 0.038(2) 0.002(2) 0.024(2) -0.0026(19)
    C18B 0.093(3) 0.053(2) 0.086(3) 0.018(2) 0.054(3) 0.019(2)
    C18A 0.055(2) 0.047(2) 0.070(3) 0.0069(16) 0.0275(19) 0.0076(18)
    O18B 0.237(4) 0.072(2) 0.160(4) 0.033(2) 0.141(3) 0.031(2)
    C12A 0.082(3) 0.080(3) 0.042(2) -0.008(2) 0.020(2) -0.0121(19)
    C13A 0.070(3) 0.080(3) 0.046(3) -0.008(2) -0.004(2) 0.0036(19)
    C17A 0.073(2) 0.052(2) 0.053(2) 0.0069(17) 0.0262(19) 0.0067(17)
    C17B 0.128(4) 0.070(3) 0.086(3) 0.024(2) 0.070(3) 0.023(2)
    C13B 0.070(3) 0.074(2) 0.041(3) -0.001(2) -0.003(2) 0.0093(18)
    C7A 0.068(2) 0.064(2) 0.074(3) -0.0168(19) 0.018(2) 0.007(2)
    C7B 0.072(2) 0.064(2) 0.094(3) -0.011(2) 0.026(2) 0.015(2)
    C8B 0.075(3) 0.112(3) 0.048(3) 0.005(2) 0.006(2) 0.010(2)
    C20A 0.124(4) 0.077(3) 0.082(3) 0.006(3) 0.054(3) 0.029(2)
    C21A 0.228(7) 0.103(4) 0.093(4) -0.009(4) 0.097(4) 0.014(3)
    C21B 0.245(7) 0.112(4) 0.078(4) 0.033(4) 0.079(5) 0.019(3)
    C20B 0.192(6) 0.105(4) 0.083(4) -0.006(4) 0.069(4) 0.032(3)
_geom_special_details
;
All e.s.d.'s (except the e.s.d. in the dihedral angle between two l.s. planes)
are estimated using the full covariance matrix. The cell e.s.d.'s are taken
into account individually in the estimation of e.s.d.'s in distances, angles
and torsion angles; correlations between e.s.d.'s in cell parameters are only
used when they are defined by crystal symmetry. An approximate (isotropic)
treatment of cell e.s.d.'s is used for estimating e.s.d.'s involving l.s.
planes.
;
loop_
    _geom_bond_atom_site_label_1
    _geom_bond_atom_site_label_2
    _geom_bond_site_symmetry_2
    _geom_bond_distance
    _geom_bond_publ_flag
    Cl1A C15A . 1.736(3) ?
    Cl1B C15B . 1.742(3) ?
    O16A C1A . 1.387(3) ?
    O16A C17A . 1.414(4) ?
    O16B C1B . 1.389(4) ?
    O16B C17B . 1.419(4) ?
    O9A C9A . 1.220(3) ?
    C4A C5A . 1.386(4) ?
    C4A C3A . 1.388(4) ?
    C4A C9A . 1.474(4) ?
    C9A C10A . 1.507(4) ?
    C10A C15A . 1.394(4) ?
    C10A C11A . 1.394(4) ?
    O9B C9B . 1.224(3) ?
    C15B C14B . 1.376(4) ?
    C15B C10B . 1.385(4) ?
    C10B C11B . 1.388(4) ?
    C10B C9B . 1.511(4) ?
    C5A C6A . 1.381(4) ?
    C5A H5A . 0.9300 ?
    O19A C18A . 1.323(4) ?
    O19A C20A . 1.457(4) ?
    C15A C14A . 1.384(4) ?
    C9B C4B . 1.477(4) ?
    C1B C2B . 1.388(4) ?
    C1B C6B . 1.400(4) ?
    C1A C2A . 1.385(4) ?
    C1A C6A . 1.398(4) ?
    C4B C3B . 1.390(4) ?
    C4B C5B . 1.392(4) ?
    C5B C6B . 1.370(4) ?
    C5B H5B . 0.9300 ?
    C2B C3B . 1.396(4) ?
    C2B C7B . 1.502(4) ?
    C2A C3A . 1.389(4) ?
    C2A C7A . 1.499(4) ?
    C6A C8A . 1.512(4) ?
    C3A H3A . 0.9300 ?
    C6B C8B . 1.498(4) ?
    C3B H3B . 0.9300 ?
    O19B C18B . 1.300(4) ?
    O19B C20B . 1.450(5) ?
    C14A C13A . 1.369(5) ?
    C14A H14A . 0.9300 ?
    O18A C18A . 1.186(4) ?
    C11A C12A . 1.377(4) ?
    C11A H11A . 0.9300 ?
    C11B C12B . 1.370(5) ?
    C11B H11B . 0.9300 ?
    C14B C13B . 1.374(5) ?
    C14B H14B . 0.9300 ?
    C8A H8A1 . 0.9600 ?
    C8A H8A2 . 0.9600 ?
    C8A H8A3 . 0.9600 ?
    C12B C13B . 1.378(5) ?
    C12B H12B . 0.9300 ?
    C18B O18B . 1.193(4) ?
    C18B C17B . 1.464(5) ?
    C18A C17A . 1.498(4) ?
    C12A C13A . 1.374(5) ?
    C12A H12A . 0.9300 ?
    C13A H13A . 0.9300 ?
    C17A H17A . 0.9700 ?
    C17A H17B . 0.9700 ?
    C17B H17C . 0.9700 ?
    C17B H17D . 0.9700 ?
    C13B H13B . 0.9300 ?
    C7A H7A1 . 0.9600 ?
    C7A H7A2 . 0.9600 ?
    C7A H7A3 . 0.9600 ?
    C7B H7B1 . 0.9600 ?
    C7B H7B2 . 0.9600 ?
    C7B H7B3 . 0.9600 ?
    C8B H8B1 . 0.9600 ?
    C8B H8B2 . 0.9600 ?
    C8B H8B3 . 0.9600 ?
    C20A C21A . 1.448(6) ?
    C20A H20A . 0.9700 ?
    C20A H20B . 0.9700 ?
    C21A H21A . 0.9600 ?
    C21A H21B . 0.9600 ?
    C21A H21C . 0.9600 ?
    C21B C20B . 1.376(6) ?
    C21B H21D . 0.9600 ?
    C21B H21E . 0.9600 ?
    C21B H21F . 0.9600 ?
    C20B H20C . 0.9700 ?
    C20B H20D . 0.9700 ?
loop_
    _geom_angle_atom_site_label_1
    _geom_angle_atom_site_label_2
    _geom_angle_atom_site_label_3
    _geom_angle_site_symmetry_1
    _geom_angle_site_symmetry_3
    _geom_angle
    _geom_angle_publ_flag
    C1A O16A C17A . . 114.5(2) ?
    C1B O16B C17B . . 113.2(2) ?
    C5A C4A C3A . . 118.8(3) ?
    C5A C4A C9A . . 118.9(3) ?
    C3A C4A C9A . . 122.3(3) ?
    O9A C9A C4A . . 121.8(3) ?
    O9A C9A C10A . . 117.3(3) ?
    C4A C9A C10A . . 120.9(3) ?
    C15A C10A C11A . . 117.6(3) ?
    C15A C10A C9A . . 125.3(3) ?
    C11A C10A C9A . . 116.9(3) ?
    C14B C15B C10B . . 121.4(3) ?
    C14B C15B Cl1B . . 117.1(3) ?
    C10B C15B Cl1B . . 121.5(3) ?
    C15B C10B C11B . . 118.2(3) ?
    C15B C10B C9B . . 124.7(3) ?
    C11B C10B C9B . . 116.9(3) ?
    C6A C5A C4A . . 121.9(3) ?
    C6A C5A H5A . . 119.1 ?
    C4A C5A H5A . . 119.1 ?
    C18A O19A C20A . . 117.0(3) ?
    C14A C15A C10A . . 121.6(3) ?
    C14A C15A Cl1A . . 117.8(3) ?
    C10A C15A Cl1A . . 120.6(3) ?
    O9B C9B C4B . . 121.6(3) ?
    O9B C9B C10B . . 117.5(3) ?
    C4B C9B C10B . . 120.8(3) ?
    C2B C1B O16B . . 117.6(3) ?
    C2B C1B C6B . . 123.0(3) ?
    O16B C1B C6B . . 119.3(3) ?
    C2A C1A O16A . . 117.9(3) ?
    C2A C1A C6A . . 122.4(3) ?
    O16A C1A C6A . . 119.7(3) ?
    C3B C4B C5B . . 119.0(3) ?
    C3B C4B C9B . . 122.2(3) ?
    C5B C4B C9B . . 118.8(3) ?
    C6B C5B C4B . . 122.3(3) ?
    C6B C5B H5B . . 118.9 ?
    C4B C5B H5B . . 118.9 ?
    C1B C2B C3B . . 117.6(3) ?
    C1B C2B C7B . . 121.5(3) ?
    C3B C2B C7B . . 120.9(3) ?
    C1A C2A C3A . . 117.9(3) ?
    C1A C2A C7A . . 120.8(3) ?
    C3A C2A C7A . . 121.3(3) ?
    C5A C6A C1A . . 117.6(3) ?
    C5A C6A C8A . . 121.6(3) ?
    C1A C6A C8A . . 120.8(3) ?
    C4A C3A C2A . . 121.4(3) ?
    C4A C3A H3A . . 119.3 ?
    C2A C3A H3A . . 119.3 ?
    C5B C6B C1B . . 117.2(3) ?
    C5B C6B C8B . . 121.2(3) ?
    C1B C6B C8B . . 121.7(3) ?
    C4B C3B C2B . . 120.9(3) ?
    C4B C3B H3B . . 119.5 ?
    C2B C3B H3B . . 119.5 ?
    C18B O19B C20B . . 118.3(3) ?
    C13A C14A C15A . . 118.8(3) ?
    C13A C14A H14A . . 120.6 ?
    C15A C14A H14A . . 120.6 ?
    C12A C11A C10A . . 121.0(3) ?
    C12A C11A H11A . . 119.5 ?
    C10A C11A H11A . . 119.5 ?
    C12B C11B C10B . . 120.6(3) ?
    C12B C11B H11B . . 119.7 ?
    C10B C11B H11B . . 119.7 ?
    C13B C14B C15B . . 119.1(3) ?
    C13B C14B H14B . . 120.4 ?
    C15B C14B H14B . . 120.4 ?
    C6A C8A H8A1 . . 109.5 ?
    C6A C8A H8A2 . . 109.5 ?
    H8A1 C8A H8A2 . . 109.5 ?
    C6A C8A H8A3 . . 109.5 ?
    H8A1 C8A H8A3 . . 109.5 ?
    H8A2 C8A H8A3 . . 109.5 ?
    C11B C12B C13B . . 120.1(4) ?
    C11B C12B H12B . . 120.0 ?
    C13B C12B H12B . . 120.0 ?
    O18B C18B O19B . . 123.3(4) ?
    O18B C18B C17B . . 124.3(4) ?
    O19B C18B C17B . . 111.9(3) ?
    O18A C18A O19A . . 124.4(3) ?
    O18A C18A C17A . . 125.6(4) ?
    O19A C18A C17A . . 109.9(3) ?
    C13A C12A C11A . . 119.6(4) ?
    C13A C12A H12A . . 120.2 ?
    C11A C12A H12A . . 120.2 ?
    C14A C13A C12A . . 121.4(4) ?
    C14A C13A H13A . . 119.3 ?
    C12A C13A H13A . . 119.3 ?
    O16A C17A C18A . . 109.1(3) ?
    O16A C17A H17A . . 109.9 ?
    C18A C17A H17A . . 109.9 ?
    O16A C17A H17B . . 109.9 ?
    C18A C17A H17B . . 109.9 ?
    H17A C17A H17B . . 108.3 ?
    O16B C17B C18B . . 110.0(3) ?
    O16B C17B H17C . . 109.7 ?
    C18B C17B H17C . . 109.7 ?
    O16B C17B H17D . . 109.7 ?
    C18B C17B H17D . . 109.7 ?
    H17C C17B H17D . . 108.2 ?
    C14B C13B C12B . . 120.5(3) ?
    C14B C13B H13B . . 119.8 ?
    C12B C13B H13B . . 119.8 ?
    C2A C7A H7A1 . . 109.5 ?
    C2A C7A H7A2 . . 109.5 ?
    H7A1 C7A H7A2 . . 109.5 ?
    C2A C7A H7A3 . . 109.5 ?
    H7A1 C7A H7A3 . . 109.5 ?
    H7A2 C7A H7A3 . . 109.5 ?
    C2B C7B H7B1 . . 109.5 ?
    C2B C7B H7B2 . . 109.5 ?
    H7B1 C7B H7B2 . . 109.5 ?
    C2B C7B H7B3 . . 109.5 ?
    H7B1 C7B H7B3 . . 109.5 ?
    H7B2 C7B H7B3 . . 109.5 ?
    C6B C8B H8B1 . . 109.5 ?
    C6B C8B H8B2 . . 109.5 ?
    H8B1 C8B H8B2 . . 109.5 ?
    C6B C8B H8B3 . . 109.5 ?
    H8B1 C8B H8B3 . . 109.5 ?
    H8B2 C8B H8B3 . . 109.5 ?
    C21A C20A O19A . . 109.0(3) ?
    C21A C20A H20A . . 109.9 ?
    O19A C20A H20A . . 109.9 ?
    C21A C20A H20B . . 109.9 ?
    O19A C20A H20B . . 109.9 ?
    H20A C20A H20B . . 108.3 ?
    C20A C21A H21A . . 109.5 ?
    C20A C21A H21B . . 109.5 ?
    H21A C21A H21B . . 109.5 ?
    C20A C21A H21C . . 109.5 ?
    H21A C21A H21C . . 109.5 ?
    H21B C21A H21C . . 109.5 ?
    C20B C21B H21D . . 109.5 ?
    C20B C21B H21E . . 109.5 ?
    H21D C21B H21E . . 109.5 ?
    C20B C21B H21F . . 109.5 ?
    H21D C21B H21F . . 109.5 ?
    H21E C21B H21F . . 109.5 ?
    C21B C20B O19B . . 112.1(4) ?
    C21B C20B H20C . . 109.2 ?
    O19B C20B H20C . . 109.2 ?
    C21B C20B H20D . . 109.2 ?
    O19B C20B H20D . . 109.2 ?
    H20C C20B H20D . . 107.9 ?
loop_
    _geom_torsion_atom_site_label_1
    _geom_torsion_atom_site_label_2
    _geom_torsion_atom_site_label_3
    _geom_torsion_atom_site_label_4
    _geom_torsion_site_symmetry_1
    _geom_torsion_site_symmetry_2
    _geom_torsion_site_symmetry_3
    _geom_torsion_site_symmetry_4
    _geom_torsion
    _geom_torsion_publ_flag
    C5A C4A C9A O9A . . . . -8.5(5) ?
    C3A C4A C9A O9A . . . . 169.5(3) ?
    C5A C4A C9A C10A . . . . 174.3(3) ?
    C3A C4A C9A C10A . . . . -7.6(4) ?
    O9A C9A C10A C15A . . . . 120.5(4) ?
    C4A C9A C10A C15A . . . . -62.2(4) ?
    O9A C9A C10A C11A . . . . -54.9(4) ?
    C4A C9A C10A C11A . . . . 122.4(3) ?
    C14B C15B C10B C11B . . . . -1.4(4) ?
    Cl1B C15B C10B C11B . . . . 176.3(2) ?
    C14B C15B C10B C9B . . . . -176.6(3) ?
    Cl1B C15B C10B C9B . . . . 1.0(4) ?
    C3A C4A C5A C6A . . . . 0.7(5) ?
    C9A C4A C5A C6A . . . . 178.8(3) ?
    C11A C10A C15A C14A . . . . -1.2(4) ?
    C9A C10A C15A C14A . . . . -176.5(3) ?
    C11A C10A C15A Cl1A . . . . 176.5(2) ?
    C9A C10A C15A Cl1A . . . . 1.2(4) ?
    C15B C10B C9B O9B . . . . 124.0(4) ?
    C11B C10B C9B O9B . . . . -51.3(4) ?
    C15B C10B C9B C4B . . . . -59.7(4) ?
    C11B C10B C9B C4B . . . . 125.0(3) ?
    C17B O16B C1B C2B . . . . 100.3(4) ?
    C17B O16B C1B C6B . . . . -81.8(4) ?
    C17A O16A C1A C2A . . . . 97.0(3) ?
    C17A O16A C1A C6A . . . . -84.8(4) ?
    O9B C9B C4B C3B . . . . 167.1(3) ?
    C10B C9B C4B C3B . . . . -9.1(5) ?
    O9B C9B C4B C5B . . . . -11.8(5) ?
    C10B C9B C4B C5B . . . . 172.0(3) ?
    C3B C4B C5B C6B . . . . 1.5(5) ?
    C9B C4B C5B C6B . . . . -179.6(3) ?
    O16B C1B C2B C3B . . . . 179.2(3) ?
    C6B C1B C2B C3B . . . . 1.4(5) ?
    O16B C1B C2B C7B . . . . 0.2(5) ?
    C6B C1B C2B C7B . . . . -177.6(3) ?
    O16A C1A C2A C3A . . . . 177.7(3) ?
    C6A C1A C2A C3A . . . . -0.5(5) ?
    O16A C1A C2A C7A . . . . -0.9(4) ?
    C6A C1A C2A C7A . . . . -179.1(3) ?
    C4A C5A C6A C1A . . . . 0.9(5) ?
    C4A C5A C6A C8A . . . . -177.6(3) ?
    C2A C1A C6A C5A . . . . -1.0(5) ?
    O16A C1A C6A C5A . . . . -179.1(3) ?
    C2A C1A C6A C8A . . . . 177.5(3) ?
    O16A C1A C6A C8A . . . . -0.6(5) ?
    C5A C4A C3A C2A . . . . -2.3(5) ?
    C9A C4A C3A C2A . . . . 179.7(3) ?
    C1A C2A C3A C4A . . . . 2.2(5) ?
    C7A C2A C3A C4A . . . . -179.3(3) ?
    C4B C5B C6B C1B . . . . 1.0(5) ?
    C4B C5B C6B C8B . . . . -177.3(3) ?
    C2B C1B C6B C5B . . . . -2.5(5) ?
    O16B C1B C6B C5B . . . . 179.7(3) ?
    C2B C1B C6B C8B . . . . 175.8(3) ?
    O16B C1B C6B C8B . . . . -2.0(5) ?
    C5B C4B C3B C2B . . . . -2.6(5) ?
    C9B C4B C3B C2B . . . . 178.5(3) ?
    C1B C2B C3B C4B . . . . 1.2(5) ?
    C7B C2B C3B C4B . . . . -179.7(3) ?
    C10A C15A C14A C13A . . . . 2.0(5) ?
    Cl1A C15A C14A C13A . . . . -175.7(3) ?
    C15A C10A C11A C12A . . . . -0.4(4) ?
    C9A C10A C11A C12A . . . . 175.3(3) ?
    C15B C10B C11B C12B . . . . 1.3(4) ?
    C9B C10B C11B C12B . . . . 176.9(3) ?
    C10B C15B C14B C13B . . . . 0.2(5) ?
    Cl1B C15B C14B C13B . . . . -177.5(3) ?
    C10B C11B C12B C13B . . . . 0.0(5) ?
    C20B O19B C18B O18B . . . . -8.1(7) ?
    C20B O19B C18B C17B . . . . 179.7(4) ?
    C20A O19A C18A O18A . . . . -0.9(6) ?
    C20A O19A C18A C17A . . . . -178.6(3) ?
    C10A C11A C12A C13A . . . . 1.1(5) ?
    C15A C14A C13A C12A . . . . -1.3(5) ?
    C11A C12A C13A C14A . . . . -0.2(6) ?
    C1A O16A C17A C18A . . . . -161.4(3) ?
    O18A C18A C17A O16A . . . . 16.7(5) ?
    O19A C18A C17A O16A . . . . -165.6(3) ?
    C1B O16B C17B C18B . . . . -177.6(3) ?
    O18B C18B C17B O16B . . . . 21.5(7) ?
    O19B C18B C17B O16B . . . . -166.3(4) ?
    C15B C14B C13B C12B . . . . 1.1(5) ?
    C11B C12B C13B C14B . . . . -1.2(5) ?
    C18A O19A C20A C21A . . . . 177.5(4) ?
    C18B O19B C20B C21B . . . . 175.6(5) ?
loop_
    _geom_hbond_atom_site_label_D
    _geom_hbond_atom_site_label_H
    _geom_hbond_atom_site_label_A
    _geom_hbond_site_symmetry_A
    _geom_hbond_distance_DH
    _geom_hbond_distance_HA
    _geom_hbond_distance_DA
    _geom_hbond_angle_DHA
    _geom_hbond_publ_flag
    C11A H11A O18B 3_565 0.93 2.49 3.346(6) 153 y
    C11B H11B O18A 3_565 0.93 2.47 3.351(5) 159 y
    C14B H14B O9A . 0.93 2.59 3.482(4) 161 y
    C20A H20A O9B 2_554 0.97 2.57 3.420(5) 147 y
_iucr_refine_instructions_details
;
TITL SAKP3 in P2(1)/c
CELL  0.71073  16.4082  14.7290  15.4470   90.000  107.268   90.000
ZERR     8.00   0.0008   0.0006   0.0008    0.000    0.005    0.000
LATT   1
SYMM  - X, 1/2 + Y, 1/2 - Z
SFAC  C    H    O    CL
UNIT  152  152  32   8
MERG   2
OMIT    -3.00  52.00
FMAP   2
PLAN   10
ACTA
BOND   $H
CONF
LIST   4
L.S.   6
WGHT    0.068600    0.870100
FVAR       2.91073
CL1A  4    0.461588    0.215336    0.224208    11.00000    0.07025    0.07799 =
         0.06401   -0.00387    0.03090    0.01676
CL1B  4   -0.034228    0.227714   -0.026616    11.00000    0.06789    0.08596 =
         0.06037   -0.00148    0.03246    0.00887
O16A  3    0.284515    0.502094   -0.069816    11.00000    0.06904    0.05026 =
         0.05492    0.01576    0.02878    0.01544
O16B  3   -0.201259    0.511269   -0.314014    11.00000    0.08815    0.05467 =
         0.06248    0.02052    0.03947    0.02315
O9A   3    0.212703    0.226080    0.213198    11.00000    0.05363    0.08362 =
         0.05549    0.01142    0.00590   -0.02709
C4A   1    0.279499    0.333542    0.143698    11.00000    0.04050    0.03857 =
         0.03804   -0.00006    0.00980   -0.00159
C9A   1    0.274832    0.273788    0.218604    11.00000    0.04464    0.04724 =
         0.03959    0.00254    0.01187   -0.00205
C10A  1    0.345535    0.272616    0.306995    11.00000    0.04670    0.03342 =
         0.03919    0.00095    0.01130   -0.00336
O9B   3   -0.286149    0.235740   -0.038635    11.00000    0.05936    0.09921 =
         0.05982    0.01600    0.00544   -0.03454
C15B  1   -0.068140    0.253221    0.067303    11.00000    0.04846    0.04412 =
         0.03991    0.00047    0.01544   -0.00424
C10B  1   -0.152034    0.276748    0.058129    11.00000    0.04668    0.03939 =
         0.03648    0.00203    0.01115   -0.00624
C5A   1    0.216871    0.326610    0.060957    11.00000    0.04516    0.04646 =
         0.04354   -0.00017    0.01323   -0.00418
AFIX  43
H5A   2    0.173842    0.283685    0.054063    11.00000   -1.20000
AFIX   0
O19A  3    0.364536    0.506164   -0.257336    11.00000    0.09554    0.06012 =
         0.05935    0.00922    0.03688   -0.00415
C15A  1    0.429779    0.247262    0.317406    11.00000    0.05037    0.04288 =
         0.04344   -0.00530    0.01378   -0.00246
C9B   1   -0.222154    0.281507   -0.031003    11.00000    0.04633    0.05076 =
         0.04418    0.00086    0.01296   -0.00568
C1B   1   -0.206545    0.454557   -0.244002    11.00000    0.05736    0.04793 =
         0.04941    0.01422    0.02428    0.01558
C1A   1    0.282781    0.444504    0.000693    11.00000    0.05019    0.03869 =
         0.04706    0.00570    0.02008    0.00718
C4B   1   -0.215391    0.343564   -0.103686    11.00000    0.03859    0.04622 =
         0.03984    0.00128    0.01024   -0.00199
C5B   1   -0.276032    0.337593   -0.188412    11.00000    0.04446    0.05868 =
         0.04354    0.00028    0.01147   -0.00720
AFIX  43
H5B   2   -0.319550    0.294976   -0.197139    11.00000   -1.20000
AFIX   0
C2B   1   -0.145459    0.464867   -0.160415    11.00000    0.05007    0.03995 =
         0.05958    0.00269    0.01984    0.00148
C2A   1    0.346563    0.453775    0.082282    11.00000    0.04808    0.03726 =
         0.05235    0.00090    0.01575   -0.00208
C6A   1    0.216514    0.381593   -0.011538    11.00000    0.04170    0.05555 =
         0.03977    0.00253    0.01135    0.00535
C3A   1    0.342997    0.398391    0.153873    11.00000    0.04426    0.04634 =
         0.04369   -0.00317    0.00882   -0.00127
AFIX  43
H3A   2    0.384067    0.404924    0.209840    11.00000   -1.20000
AFIX   0
C6B   1   -0.273826    0.392315   -0.259372    11.00000    0.05222    0.06376 =
         0.04047    0.00269    0.01194    0.00978
C3B   1   -0.151415    0.408632   -0.089837    11.00000    0.04197    0.04932 =
         0.04269    0.00211    0.00531   -0.00223
AFIX  43
H3B   2   -0.112045    0.414766   -0.032749    11.00000   -1.20000
AFIX   0
O19B  3   -0.139450    0.493604   -0.511984    11.00000    0.13648    0.06667 =
         0.07589    0.01062    0.05786   -0.00108
C14A  1    0.489873    0.243491    0.401918    11.00000    0.04960    0.05668 =
         0.05836    0.00318    0.00407    0.00122
AFIX  43
H14A  2    0.546245    0.228301    0.407639    11.00000   -1.20000
AFIX   0
O18A  3    0.352830    0.617539   -0.164863    11.00000    0.14836    0.05225 =
         0.14238    0.00048    0.10093   -0.00453
C11A  1    0.323166    0.292619    0.385200    11.00000    0.05822    0.05794 =
         0.04643   -0.00626    0.02034   -0.00063
AFIX  43
H11A  2    0.267505    0.310102    0.380264    11.00000   -1.20000
AFIX   0
C11B  1   -0.175577    0.290940    0.136275    11.00000    0.06396    0.05763 =
         0.04708    0.00076    0.02225    0.00209
AFIX  43
H11B  2   -0.231831    0.305589    0.131716    11.00000   -1.20000
AFIX   0
C14B  1   -0.008647    0.245851    0.151244    11.00000    0.05141    0.05658 =
         0.05143    0.00620    0.00777    0.00147
AFIX  43
H14B  2    0.047492    0.230217    0.156301    11.00000   -1.20000
AFIX   0
C8A   1    0.146069    0.376147   -0.100476    11.00000    0.05804    0.09607 =
         0.04717    0.00736    0.00583   -0.00535
AFIX 137
H8A1  2    0.164918    0.340230   -0.142739    11.00000   -1.50000
H8A2  2    0.132030    0.436169   -0.124502    11.00000   -1.50000
H8A3  2    0.096539    0.348587   -0.090643    11.00000   -1.50000
AFIX   0
C12B  1   -0.116732    0.283573    0.220056    11.00000    0.08388    0.07907 =
         0.03819   -0.00261    0.02405    0.00244
AFIX  43
H12B  2   -0.133152    0.293224    0.271999    11.00000   -1.20000
AFIX   0
C18B  1   -0.156612    0.533685   -0.444463    11.00000    0.09330    0.05294 =
         0.08627    0.01865    0.05395    0.01751
C18A  1    0.347121    0.539697   -0.185347    11.00000    0.05520    0.04737 =
         0.06963    0.00760    0.02746    0.00686
O18B  3   -0.157206    0.614199   -0.436099    11.00000    0.23676    0.07248 =
         0.15984    0.03128    0.14098    0.03329
C12A  1    0.382173    0.286896    0.469598    11.00000    0.08237    0.08019 =
         0.04235   -0.01210    0.02039   -0.00829
AFIX  43
H12A  2    0.366217    0.299437    0.521311    11.00000   -1.20000
AFIX   0
C13A  1    0.464781    0.262544    0.476963    11.00000    0.06973    0.08024 =
         0.04613    0.00355   -0.00351   -0.00803
AFIX  43
H13A  2    0.504488    0.258921    0.534099    11.00000   -1.20000
AFIX   0
C17A  1    0.322877    0.464515   -0.132464    11.00000    0.07274    0.05204 =
         0.05320    0.00665    0.02624    0.00686
AFIX  23
H17A  2    0.283229    0.423609   -0.173329    11.00000   -1.20000
H17B  2    0.373249    0.430189   -0.100415    11.00000   -1.20000
AFIX   0
C17B  1   -0.163318    0.468865   -0.375027    11.00000    0.12784    0.06999 =
         0.08551    0.02255    0.06961    0.02428
AFIX  23
H17C  2   -0.197686    0.417354   -0.403626    11.00000   -1.20000
H17D  2   -0.106960    0.446781   -0.342032    11.00000   -1.20000
AFIX   0
C13B  1   -0.033259    0.261883    0.227445    11.00000    0.07013    0.07446 =
         0.04133    0.00932   -0.00272   -0.00107
AFIX  43
H13B  2    0.006694    0.258072    0.284418    11.00000   -1.20000
AFIX   0
C7A   1    0.415821    0.523015    0.093134    11.00000    0.06809    0.06387 =
         0.07401    0.00676    0.01820   -0.01685
AFIX 137
H7A1  2    0.457611    0.500638    0.066183    11.00000   -1.50000
H7A2  2    0.442480    0.534349    0.156443    11.00000   -1.50000
H7A3  2    0.391732    0.578406    0.063727    11.00000   -1.50000
AFIX   0
C7B   1   -0.076086    0.534909   -0.145501    11.00000    0.07192    0.06360 =
         0.09429    0.01462    0.02587   -0.01085
AFIX 137
H7B1  2   -0.035216    0.516077   -0.175291    11.00000   -1.50000
H7B2  2   -0.048242    0.541356   -0.081704    11.00000   -1.50000
H7B3  2   -0.100473    0.592050   -0.169980    11.00000   -1.50000
AFIX   0
C8B   1   -0.342036    0.387234   -0.348677    11.00000    0.07535    0.11188 =
         0.04820    0.00967    0.00620    0.00489
AFIX 137
H8B1  2   -0.321489    0.352945   -0.390767    11.00000   -1.50000
H8B2  2   -0.356723    0.447451   -0.371844    11.00000   -1.50000
H8B3  2   -0.391604    0.358049   -0.340642    11.00000   -1.50000
AFIX   0
C20A  1    0.391346    0.570308   -0.315292    11.00000    0.12386    0.07700 =
         0.08151    0.02857    0.05413    0.00647
AFIX  23
H20A  2    0.346064    0.613697   -0.340611    11.00000   -1.20000
H20B  2    0.441318    0.603386   -0.280065    11.00000   -1.20000
AFIX   0
C21A  1    0.411049    0.520854   -0.387566    11.00000    0.22776    0.10300 =
         0.09260    0.01355    0.09741   -0.00923
AFIX 137
H21A  2    0.458120    0.480606   -0.362245    11.00000   -1.50000
H21B  2    0.425989    0.562928   -0.427836    11.00000   -1.50000
H21C  2    0.362104    0.486235   -0.420545    11.00000   -1.50000
AFIX   0
C21B  1   -0.107012    0.499026   -0.649843    11.00000    0.24534    0.11234 =
         0.07774    0.01913    0.07885    0.03258
AFIX 137
H21D  2   -0.052354    0.471802   -0.621899    11.00000   -1.50000
H21E  2   -0.103291    0.538002   -0.698339    11.00000   -1.50000
H21F  2   -0.148446    0.452316   -0.673506    11.00000   -1.50000
AFIX   0
C20B  1   -0.131298    0.549131   -0.586474    11.00000    0.19249    0.10470 =
         0.08322    0.03206    0.06929   -0.00621
AFIX  23
H20C  2   -0.185537    0.578314   -0.615496    11.00000   -1.20000
H20D  2   -0.089358    0.596339   -0.562893    11.00000   -1.20000
HKLF    4
END
;
data_global
_journal_date_recd_electronic     2012-06-13
_journal_date_accepted     2012-07-05
_journal_name_full     'Acta Crystallographica, Section E'
_journal_year     2012
_journal_volume     68
_journal_issue      8
_journal_page_first     o2435
_journal_page_last     o2435
_journal_paper_category     QO
_journal_paper_doi     10.1107/S1600536812030693
_journal_coeditor_code     BG2469
_publ_contact_author_name     'Gupta, Vivek K.'
_publ_contact_author_address
;
Post-Graduate Department of Physics & Electronics,
University of Jammu,
Jammu Tawi 180 006,
India
;
_publ_contact_author_email     'vivek_gupta2k2@hotmail.com'
_publ_contact_author_fax     '+911912432051'
_publ_contact_author_phone     '+919419102467'
_publ_section_title
;
Ethyl 2-[4-(2-chlorobenzoyl)-2,6-dimethylphenoxy]ethanoate
;
loop_
    _publ_author_name
    _publ_author_footnote
    _publ_author_address
    'Prashanth, T.' .
;
Department of Chemistry Yuvaraja's College,
University of Mysore, Mysore 570 005, India
;
    'Ranganatha, V. Lakshmi' .
;
Department of Chemistry Yuvaraja's College,
University of Mysore, Mysore 570 005, India
;
    'Usha, M. K.' .
;
 Department of Studies in Physics,
 University of Mysore, Mysore 570 006, India
;
    'Khanum, Shaukath Ara' .
;
Department of Chemistry Yuvaraja's College,
University of Mysore, Mysore 570 005, India
;
    'Revannasiddaiah, D.' .
;
Department of Studies in Physics,
University of Mysore, Mysore  570 006, India
;
    'Anthal, Sumati' .
;
Post-Graduate Department of Physics and Electronics,
University of Jammu, Jammu Tawi 180 006, India
;
    'Kant, Rajni' .
;
Post-Graduate Department of Physics and Electronics,
University of Jammu, Jammu Tawi 180 006, India
;
    'Gupta, Vivek K.' .
;
Post-Graduate Department of Physics and Electronics,
University of Jammu, Jammu Tawi 180 006, India
;
