# Supplementary material for: Ethyl 2-[4-(2-chloro­benzo­yl)-2,6-di­methyl­phen­oxy]ethano­ate
Source: Acta Crystallogr Sect E Struct Rep Online. 2012 Jul 14;68(Pt 8):o2435. doi: 10.1107/S1600536812030693 (PMC3414350; doi:10.1107/S1600536812030693)
Supplement: Supplementary file 2 [file e-68-o2435-Isup2.hkl]

#
# h,k,l, Fc-squared, Fo-squared, sigma(Fo-squared) and status flag
#
data_I
_shelx_title ' SAKP3 in P2(1)/c'
_shelx_refln_list_code          4
_shelx_F_calc_maximum      365.20
_exptl_crystal_F_000      1456.00
_reflns_d_resolution_high  0.8107
 
loop_
 _symmetry_equiv_pos_as_xyz
 'x, y, z'
 '-x, y+1/2, -z+1/2'
 '-x, -y, -z'
 'x, -y-1/2, z-1/2'
 
_cell_length_a    16.4082
_cell_length_b    14.7290
_cell_length_c    15.4470
_cell_angle_alpha  90.000
_cell_angle_beta  107.268
_cell_angle_gamma  90.000
 
_shelx_F_squared_multiplier     1.000
 
loop_
 _refln_index_h
 _refln_index_k
 _refln_index_l
 _refln_F_squared_calc
 _refln_F_squared_meas
 _refln_F_squared_sigma
 _refln_observed_status
   3   0   0      339.04      282.98     17.82 o
   4   0   0     3547.57     2947.87     89.20 o
   5   0   0      248.20      252.47     20.87 o
   6   0   0    11969.82    12019.94    255.31 o
   7   0   0      247.30      271.14     36.96 o
   8   0   0       54.04       45.52     15.59 o
   9   0   0        1.79       -2.57     12.59 o
  10   0   0     1790.22     2087.44     89.15 o
  11   0   0       57.25       28.11      7.25 o
  12   0   0     2296.67     2330.53     85.10 o
  13   0   0      148.75       73.50     24.73 o
  14   0   0     1707.10     1896.74     84.38 o
  15   0   0      275.35      368.35     48.71 o
  16   0   0     2829.33     2908.31    359.79 o
  17   0   0      123.77      160.49     55.91 o
  18   0   0      170.43      132.15     31.75 o
  19   0   0        1.10        0.22      8.40 o
   3   1   0       71.67       74.35      7.35 o
   4   1   0    15059.68    14963.17    102.44 o
   5   1   0       15.72       33.13     11.42 o
   6   1   0     6738.76     6616.58     99.86 o
   7   1   0       41.36       40.70      6.92 o
   8   1   0    10556.80    11036.99    128.29 o
   9   1   0       74.64       69.63     11.90 o
  10   1   0      723.08      686.99     36.09 o
  11   1   0        7.26        0.29      3.87 o
  12   1   0      182.75      207.75     16.41 o
  13   1   0       25.39       23.56     12.03 o
  14   1   0      107.49      127.58     15.13 o
  15   1   0        1.89        3.55      4.05 o
  16   1   0       66.82      105.87     19.79 o
  17   1   0        6.62        4.17      8.14 o
  18   1   0        0.98        5.73      6.87 o
  19   1   0        0.76       -6.96     12.35 o
   2   2   0    22188.20    21359.00    188.26 o
   3   2   0      426.34      415.15     11.99 o
   4   2   0    63114.30    57551.94    527.31 o
   5   2   0       12.86       18.89      3.19 o
   6   2   0       16.57        3.66      3.26 o
   7   2   0       41.59       35.08      5.18 o
   8   2   0      179.58      174.22     15.61 o
   9   2   0      174.00      179.17     17.33 o
  10   2   0       20.31       27.00      6.92 o
  11   2   0        1.50       -3.05      6.19 o
  12   2   0     1023.37     1121.38     59.04 o
  13   2   0       15.29       -1.60     12.98 o
  14   2   0      308.25      344.23     33.54 o
  15   2   0       22.70       23.48      8.02 o
  16   2   0      125.65      104.35     24.15 o
  17   2   0        7.32        2.95      9.04 o
  18   2   0       46.41       28.36     15.86 o
  19   2   0        2.90        9.35     12.24 o
   1   3   0      105.69      114.85      7.51 o
   2   3   0    49295.72    46189.87    356.26 o
   3   3   0      280.91      283.95     10.38 o
   4   3   0    16443.06    16566.63    184.43 o
   5   3   0       44.99       70.24      6.27 o
   6   3   0     1519.14     1799.60     41.95 o
   7   3   0      263.07      273.17     18.00 o
   8   3   0     5147.44     4938.68     82.32 o
   9   3   0        8.32        5.02      5.85 o
  10   3   0      779.08      953.66     49.03 o
  11   3   0       20.13       20.19      8.31 o
  12   3   0       43.94       33.32      6.16 o
  13   3   0        4.08       -3.27     17.84 o
  14   3   0      171.86      156.44     19.44 o
  15   3   0        0.92       -4.13      7.93 o
  16   3   0       49.13       23.75      8.83 o
  17   3   0        0.55       -9.14      9.71 o
  18   3   0       34.62       22.31      5.35 o
  19   3   0        3.78       11.78     33.81 o
   0   4   0   133368.56   117976.30    348.22 o
   1   4   0      522.96      575.58     14.18 o
   2   4   0    13549.24    13636.66    113.35 o
   3   4   0       83.18      110.09      8.74 o
   4   4   0     1976.08     1952.30     52.90 o
   5   4   0       10.80       10.89      4.80 o
   6   4   0      581.45      620.44     23.55 o
   7   4   0      413.90      418.26     21.27 o
   8   4   0      574.03      698.41     30.25 o
   9   4   0       91.82       99.88     12.18 o
  10   4   0        1.24        0.89      3.37 o
  11   4   0        4.26       12.92     11.07 o
  12   4   0      406.01      434.11     37.15 o
  13   4   0       11.90       -2.11     12.83 o
  14   4   0       10.12        8.97      7.81 o
  15   4   0        6.44       -1.84      6.88 o
  16   4   0       13.75       13.39      9.74 o
  17   4   0        5.30       -2.15     10.43 o
  18   4   0       48.65       41.37     36.22 o
   1   5   0       32.81       27.40      4.00 o
   2   5   0    10225.93     9605.77    114.02 o
   3   5   0      820.20      792.36     25.56 o
   4   5   0        0.69        3.36      4.32 o
   5   5   0       19.38       41.69      5.31 o
   6   5   0     2281.14     2151.36     44.41 o
   7   5   0       12.04       -1.30      7.40 o
   8   5   0     4699.42     5511.74     81.32 o
   9   5   0      109.15       88.39     10.85 o
  10   5   0      844.54      872.20     45.92 o
  11   5   0       60.91       74.62     16.75 o
  12   5   0       42.45       26.68      8.20 o
  13   5   0       15.35       -2.94     10.68 o
  14   5   0      225.90      193.99     24.96 o
  15   5   0       10.10       -1.74     10.21 o
  16   5   0        0.28       -8.72      8.52 o
  17   5   0        0.64      -33.60     22.40 o
  18   5   0        0.12      -42.72     29.46 o
   0   6   0     6322.48     6910.37    109.93 o
   1   6   0       14.20       12.19      3.65 o
   2   6   0     8791.93     8425.08     85.25 o
   3   6   0      931.00      999.20     22.70 o
   4   6   0      826.27      751.32     39.86 o
   5   6   0        0.05       -5.31     16.26 o
   6   6   0     1273.22     1127.97     37.17 o
   7   6   0        4.99        1.95      3.38 o
   8   6   0        8.55        2.70      2.05 o
   9   6   0        2.87       -2.39      2.81 o
  10   6   0      283.56      252.71     29.28 o
  11   6   0       20.78       48.34     14.93 o
  12   6   0       29.93       22.63      9.75 o
  13   6   0        5.90      -25.95     17.30 o
  14   6   0       28.71        8.05     45.94 o
  15   6   0        0.87      -24.30     17.40 o
  16   6   0       24.72        0.69     11.32 o
  17   6   0        0.00       10.94     10.81 o
  18   6   0       12.33      -26.79     20.22 o
   1   7   0       68.47       65.76      6.63 o
   2   7   0       67.04       54.59      6.31 o
   3   7   0       23.37       22.70      3.80 o
   4   7   0     9293.37     9784.48    168.90 o
   5   7   0      448.34      482.33     34.72 o
   6   7   0       57.33       33.40     24.96 o
   7   7   0      199.53      163.22     14.27 o
   8   7   0      631.73      679.93     33.33 o
   9   7   0        5.79        5.67      3.57 o
  10   7   0       13.89       22.32      6.65 o
  11   7   0        6.48        8.66      6.69 o
  12   7   0       43.29       39.62     19.99 o
  13   7   0        0.56       -5.97     31.66 o
  14   7   0      148.88      120.53     25.26 o
  15   7   0       11.78      -27.65     28.85 o
  16   7   0       18.22       11.65     17.01 o
  17   7   0        4.96      -11.54     18.95 o
   0   8   0    11969.49    11616.17    154.89 o
   1   8   0      216.30      250.78     15.58 o
   2   8   0      613.52      607.41     29.40 o
   3   8   0       69.03       56.37      7.35 o
   4   8   0       59.30       64.42      8.81 o
   5   8   0       15.59       12.26      9.37 o
   6   8   0      471.57      522.99     51.24 o
   7   8   0       12.31       14.37      7.83 o
   8   8   0        8.38        4.14      4.10 o
   9   8   0       22.92       24.35      9.49 o
  10   8   0        0.44       -4.72     23.04 o
  11   8   0        9.69      -16.00     14.24 o
  12   8   0       10.82       13.05     10.16 o
  13   8   0       63.01       45.28     20.33 o
  14   8   0      159.80      161.17     33.35 o
  15   8   0        1.03      -60.86     49.42 o
  16   8   0        1.76      -18.98     14.20 o
  17   8   0        0.24      -30.53     20.35 o
   1   9   0      106.74       96.61     11.37 o
   2   9   0      603.37      551.18     30.04 o
   3   9   0       88.45       83.75      8.75 o
   4   9   0      499.50      472.62     25.29 o
   5   9   0       90.56      127.04     19.28 o
   6   9   0      112.35      125.53     17.20 o
   7   9   0       27.55       12.13      8.56 o
   8   9   0       26.40        2.67      7.73 o
   9   9   0       55.45       42.25     16.02 o
  10   9   0       97.87       89.37     20.87 o
  11   9   0       50.81       35.16      8.77 o
  12   9   0        7.43        7.30     10.69 o
  13   9   0       41.11       18.25     16.93 o
  14   9   0       25.25        7.11     23.26 o
  15   9   0        2.63        3.32     14.48 o
  16   9   0       11.74      -21.81     15.12 o
   0  10   0        3.82       17.21     10.10 o
   1  10   0      231.63      221.90     18.96 o
   2  10   0      483.46      539.04     31.20 o
   3  10   0      217.53      220.13     15.05 o
   4  10   0      634.98      712.57     33.72 o
   5  10   0        7.36       -1.67      6.89 o
   6  10   0        3.91       -2.04      8.48 o
   7  10   0        1.99        2.02      7.86 o
   8  10   0       15.25       20.37      7.64 o
   9  10   0       26.36       27.70     12.14 o
  10  10   0      190.75      142.85     32.61 o
  11  10   0       14.08       -6.75     14.84 o
  12  10   0        5.79       23.92     14.93 o
  13  10   0       40.32       33.78     16.04 o
  14  10   0      181.40      191.29     41.90 o
  15  10   0        1.22      -22.32     19.14 o
  16  10   0        1.70       -4.58      6.62 o
   1  11   0        1.06        2.13      5.32 o
   2  11   0      109.03      124.21     16.34 o
   3  11   0        0.03        4.66      3.39 o
   4  11   0       16.91       17.75      6.34 o
   5  11   0      192.23      207.74     27.74 o
   6  11   0      172.08      138.92     20.02 o
   7  11   0      179.52      205.69     37.31 o
   8  11   0      202.23      173.36     35.69 o
   9  11   0        5.33       11.62     11.10 o
  10  11   0       10.04       -7.74     14.68 o
  11  11   0       31.17       24.85     15.11 o
  12  11   0       65.54       90.13     27.71 o
  13  11   0        0.00        1.39     14.82 o
  14  11   0       52.96       48.35     19.65 o
  15  11   0       18.61        8.44      8.53 o
   0  12   0      299.04      281.48     41.28 o
   1  12   0       34.03       50.53     11.28 o
   2  12   0       80.49       69.92     12.48 o
   3  12   0       71.86       70.18     13.82 o
   4  12   0      706.01      685.48     61.23 o
   5  12   0        0.03       -8.48     28.75 o
   6  12   0      429.66      449.81     43.40 o
   7  12   0      102.64       96.46     33.20 o
   8  12   0       41.39       78.53     25.98 o
   9  12   0      175.02      164.90     38.24 o
  10  12   0      322.37      367.03     55.90 o
  11  12   0        7.00        9.42     11.79 o
  12  12   0        7.93       18.26     17.26 o
  13  12   0       34.39       48.75     32.90 o
  14  12   0      102.15      144.42     36.80 o
   1  13   0       25.61       32.08      8.99 o
   2  13   0      136.98      135.85     31.30 o
   3  13   0      136.13      122.27     28.69 o
   4  13   0      122.02       95.90     24.85 o
   5  13   0        3.93        8.56     17.57 o
   6  13   0      335.81      367.07     48.05 o
   7  13   0        0.81        9.16      8.61 o
   8  13   0       47.33       72.02     42.97 o
   9  13   0       73.09      102.92     53.77 o
  10  13   0       24.16       34.60     30.63 o
  11  13   0        0.53       15.87     35.80 o
  12  13   0        7.09       29.24     29.01 o
  13  13   0        3.18       22.26     64.39 o
   0  14   0       66.32       39.30     14.13 o
   1  14   0       32.13       27.81     18.01 o
   2  14   0        0.05        2.49     13.50 o
   3  14   0       48.75       86.13     23.68 o
   4  14   0       39.83       48.81     17.90 o
   5  14   0        0.15      -20.98     29.92 o
   6  14   0       74.14       73.28     19.02 o
   7  14   0        5.98        2.56     17.35 o
   8  14   0       12.20        4.39     12.38 o
   9  14   0        0.32      -14.37     17.06 o
  10  14   0        0.24        9.08     27.87 o
  11  14   0        7.70       11.60     45.01 o
  12  14   0      143.59      266.18     96.38 o
   1  15   0       97.62      175.71     62.94 o
   2  15   0      124.31      143.99     40.70 o
   3  15   0        0.05        4.65     11.30 o
   4  15   0       63.70       77.45     22.17 o
   5  15   0       25.97       14.95      7.18 o
   6  15   0       10.34       -6.40     13.46 o
   7  15   0       25.39       15.37     20.28 o
   8  15   0       96.22      118.74     48.19 o
   9  15   0        0.02      -12.12     20.86 o
  10  15   0       70.98       90.67     42.22 o
   0  16   0      253.83      416.39     91.39 o
   1  16   0        3.26      108.51     55.21 o
   2  16   0       54.80       89.02     47.80 o
   3  16   0       57.56      112.76     45.59 o
   4  16   0       19.97       31.25     20.69 o
   5  16   0        0.05      -17.75     44.07 o
   6  16   0       75.64       36.78     21.51 o
   7  16   0        0.29      -13.16     28.16 o
   8  16   0        5.71       -8.44     19.12 o
   9  16   0        0.36       -5.59     16.52 o
   1  17   0        2.59       29.93     26.34 o
   2  17   0      170.68      271.09     74.91 o
   3  17   0       26.93       72.56     41.52 o
   4  17   0      153.27      116.03     48.19 o
   5  17   0        3.88      -43.99     35.54 o
   6  17   0       21.75        6.45     28.97 o
   0  18   0      275.57      504.23    107.48 o
   1  18   0       10.28       63.14     35.91 o
   2  18   0      243.63      348.16     63.87 o
 -19   1   1        0.68        6.16      6.75 o
 -18   1   1        0.26       -0.50      7.57 o
 -17   1   1       10.32        0.74      7.94 o
 -16   1   1       40.45       24.22      9.87 o
 -15   1   1      323.69      366.59     32.39 o
 -14   1   1      160.60      115.15     21.07 o
 -13   1   1       44.17       53.20     15.17 o
 -12   1   1        0.64      -14.82      9.88 o
 -11   1   1       16.87       -2.26      5.07 o
 -10   1   1       26.10       32.18      5.10 o
  -9   1   1      419.22      358.41     24.51 o
  -8   1   1        3.24       -1.93      5.08 o
  -7   1   1       37.18       31.01      5.18 o
  -6   1   1      106.12       94.65     10.17 o
  -5   1   1       45.63       65.86      7.20 o
  -4   1   1      677.58      538.13     18.94 o
  -3   1   1        0.06        0.03      3.50 o
   3   1   1    27259.45    24657.83    108.57 o
   4   1   1     7531.15     7021.97     67.85 o
   5   1   1     2743.49     2721.23     58.10 o
   6   1   1      823.23      837.18     30.42 o
   7   1   1      479.51      479.43     22.18 o
   8   1   1      357.26      359.08     23.33 o
   9   1   1      615.08      579.86     31.77 o
  10   1   1        2.36       11.07      5.02 o
  11   1   1       40.14       70.54     10.43 o
  12   1   1       17.17       15.52     10.75 o
  13   1   1       10.34        2.52     10.76 o
  14   1   1     1021.19     1097.73     46.60 o
  15   1   1      104.13      132.49     18.28 o
  16   1   1      463.87      437.89     38.85 o
  17   1   1       17.53       22.70     10.20 o
  18   1   1       52.11       48.51     11.81 o
 -19   2   1       58.81       63.20     17.84 o
 -18   2   1        4.34        3.00      4.93 o
 -17   2   1      132.03       93.19     25.39 o
 -16   2   1       20.28        6.46      8.18 o
 -15   2   1      156.27      123.62     16.72 o
 -14   2   1       22.07       24.63      5.13 o
 -13   2   1       75.02       57.21     11.34 o
 -12   2   1        6.23      -15.30     10.20 o
 -11   2   1       16.79        3.71      3.92 o
 -10   2   1       54.76       22.87      7.67 o
  -9   2   1        0.71        1.76      4.95 o
  -8   2   1      115.85      142.86     16.33 o
  -7   2   1     1114.50     1245.01     39.48 o
  -6   2   1        1.54        3.35      2.39 o
  -5   2   1     1131.51     1120.02     27.13 o
  -4   2   1    15723.81    15897.33     95.73 o
  -3   2   1    12329.36    11662.76     66.33 o
  -2   2   1     3812.49     3281.75     29.40 o
   1   2   1       26.01       24.76      5.95 o
   2   2   1      651.67      590.95     18.03 o
   3   2   1     3035.51     3179.79     35.72 o
   4   2   1        4.80       -0.06      1.90 o
   5   2   1     1841.37     1620.96     32.63 o
   6   2   1      826.05      772.76     29.25 o
   7   2   1      602.00      668.73     29.64 o
   8   2   1        3.38       10.00      4.74 o
   9   2   1       23.16       58.96     12.24 o
  10   2   1       35.07       39.76     12.78 o
  11   2   1       90.45       78.31      8.58 o
  12   2   1      474.65      470.69     28.20 o
  13   2   1      280.15      264.08     28.62 o
  14   2   1      136.67      147.83     20.45 o
  15   2   1        1.31        7.18      6.49 o
  16   2   1       12.86       13.08      7.91 o
  17   2   1        4.07        3.50      6.89 o
  18   2   1        2.92        2.91     11.53 o
 -19   3   1      243.70      321.59     44.54 o
 -18   3   1       28.25       25.76     20.61 o
 -17   3   1       87.33       98.57     16.76 o
 -16   3   1       32.14       29.46     13.24 o
 -15   3   1       59.29       47.86     11.00 o
 -14   3   1       33.28       26.20      4.36 o
 -13   3   1      104.76       74.82     14.67 o
 -12   3   1      170.23      155.65     18.89 o
 -11   3   1      154.69      158.26     17.85 o
 -10   3   1        5.21        0.83      6.23 o
  -9   3   1      262.23      242.93     23.83 o
  -8   3   1     1305.19     1245.73     41.94 o
  -7   3   1     3170.44     3183.41     62.47 o
  -6   3   1       49.80       54.53      6.82 o
  -5   3   1      615.79      672.71     17.82 o
  -4   3   1     8630.11     8609.74     69.56 o
  -3   3   1    44739.72    43443.59    328.36 o
  -2   3   1    38884.48    37571.11    197.26 o
  -1   3   1    14297.12    13489.20     74.07 o
   0   3   1     1791.79     1978.68     23.17 o
   1   3   1     1030.52     1119.62     23.72 o
   2   3   1     2597.34     2544.75     38.29 o
   3   3   1     9497.55     9312.98    108.41 o
   4   3   1    17763.73    16949.05    134.23 o
   5   3   1     4776.29     4504.35     51.30 o
   6   3   1      225.39      211.87     12.75 o
   7   3   1      720.79      654.56     24.59 o
   8   3   1        0.06        2.03      4.27 o
   9   3   1      125.59      130.30     14.58 o
  10   3   1      158.41      153.65     16.44 o
  11   3   1       50.41       49.59     14.72 o
  12   3   1      271.72      272.37     27.30 o
  13   3   1      220.46      242.45     25.16 o
  14   3   1      416.66      385.60     32.18 o
  15   3   1       68.73       66.97     14.23 o
  16   3   1        2.69        4.29      2.98 o
  17   3   1        5.48        1.73      7.78 o
  18   3   1       38.38       20.41     12.67 o
 -19   4   1       55.97       99.71     34.31 o
 -18   4   1       37.93       48.07     19.08 o
 -17   4   1       80.56       69.76     26.89 o
 -16   4   1       35.64       21.79      7.65 o
 -15   4   1       29.25       19.85      5.63 o
 -14   4   1       11.19       -9.04     10.82 o
 -13   4   1      112.42       89.52     13.53 o
 -12   4   1       19.40       17.38      6.55 o
 -11   4   1      498.82      518.25     38.55 o
 -10   4   1        2.13       -4.73      5.39 o
  -9   4   1     1049.41     1188.20     42.77 o
  -8   4   1     1173.62     1181.75     40.27 o
  -7   4   1     1454.85     1955.19     48.12 o
  -6   4   1      372.15      422.88     16.22 o
  -5   4   1     1214.85     1327.26     29.94 o
  -4   4   1       39.86       48.43      5.19 o
  -3   4   1      386.72      321.77     13.40 o
  -2   4   1    19480.14    18764.19     92.78 o
  -1   4   1    17686.76    16834.95     83.81 o
   0   4   1      100.31       79.78      6.69 o
   1   4   1      772.34      754.25     22.18 o
   2   4   1       12.89       20.88      8.21 o
   3   4   1        0.35       -0.71      4.23 o
   4   4   1      481.42      494.49     18.50 o
   5   4   1        1.61        5.27      0.80 o
   6   4   1       98.93      108.33     12.33 o
   7   4   1     1547.93     1432.71     39.55 o
   8   4   1     1867.36     1928.84     50.27 o
   9   4   1      105.86      121.18     15.68 o
  10   4   1      241.15      274.57     26.30 o
  11   4   1       78.72       80.98     17.49 o
  12   4   1      113.33      109.45     18.40 o
  13   4   1      110.59      101.81     26.85 o
  14   4   1        0.55       -8.80      8.28 o
  15   4   1        2.21       -4.73      9.80 o
  16   4   1        0.50       -2.03      9.27 o
  17   4   1       14.45       -0.02     12.80 o
  18   4   1       11.20       -1.96     17.40 o
 -18   5   1        2.03       -4.81     11.19 o
 -17   5   1      192.33      235.97     45.93 o
 -16   5   1       27.49       23.15     18.45 o
 -15   5   1       13.95        1.02      8.12 o
 -14   5   1       23.53       16.08     11.23 o
 -13   5   1        2.10       -3.95      9.51 o
 -12   5   1       77.35       58.06     13.50 o
 -11   5   1       13.88        8.03      4.84 o
 -10   5   1      784.47      824.63     45.56 o
  -9   5   1     1249.58     1277.21     43.78 o
  -8   5   1       11.74       18.26      4.72 o
  -7   5   1      174.95       94.28      9.54 o
  -6   5   1       71.94       96.20      8.21 o
  -5   5   1      439.64      407.86     17.06 o
  -4   5   1     1651.90     1875.17     42.00 o
  -3   5   1     4571.73     4480.21     51.11 o
  -2   5   1     1653.51     1666.71     30.15 o
  -1   5   1     2064.86     2286.88     33.95 o
   0   5   1     3048.55     3096.70     38.16 o
   1   5   1      141.85      154.27      7.82 o
   2   5   1     1760.15     1779.89     32.94 o
   3   5   1      707.04      754.70     31.89 o
   4   5   1      440.16      454.26     37.44 o
   5   5   1        0.10       -2.73      3.04 o
   6   5   1     2408.43     2235.21     51.77 o
   7   5   1      453.36      499.29     21.49 o
   8   5   1      912.02      765.31     29.67 o
   9   5   1      658.96      683.04     30.53 o
  10   5   1       85.49       89.23     16.40 o
  11   5   1      109.38       65.48     10.88 o
  12   5   1      221.65      157.56     20.65 o
  13   5   1        2.68       -0.77     10.29 o
  14   5   1      156.76      110.61     18.86 o
  15   5   1       14.64       -4.19     14.70 o
  16   5   1        0.87        1.72     19.09 o
  17   5   1        0.04       -1.40     14.95 o
  18   5   1       40.72       49.98     23.82 o
 -18   6   1       10.28        4.80     36.98 o
 -17   6   1        0.00      -14.91     21.40 o
 -16   6   1       10.74        8.06     17.20 o
 -15   6   1        6.74       -5.94      9.87 o
 -14   6   1      137.33      128.65     35.47 o
 -13   6   1      507.47      480.01     36.09 o
 -12   6   1       21.84       17.95     18.14 o
 -11   6   1       21.17       23.84      8.51 o
 -10   6   1       55.65       47.29     11.28 o
  -9   6   1     1005.57      973.13     37.61 o
  -8   6   1      310.37      320.33     19.85 o
  -7   6   1       14.27       23.70      8.73 o
  -6   6   1       95.10       52.62      9.21 o
  -5   6   1     2095.02     2142.78     47.71 o
  -4   6   1     7897.53     7870.69     75.86 o
  -3   6   1     3227.18     3126.03     44.75 o
  -2   6   1     1071.65      951.33     27.30 o
  -1   6   1     4293.33     4429.30     51.22 o
   0   6   1      122.69      153.31      9.00 o
   1   6   1      420.37      371.17     13.49 o
   2   6   1     1276.20     1446.37     37.63 o
   3   6   1     3346.43     3225.83     81.32 o
   4   6   1     1129.30     1185.65     51.37 o
   5   6   1      332.79      221.96     28.05 o
   6   6   1       40.74       20.54      4.77 o
   7   6   1      117.99      107.89     11.85 o
   8   6   1     1289.29     1237.35     33.42 o
   9   6   1      530.70      446.43     34.33 o
  10   6   1       43.14       26.04     10.55 o
  11   6   1      163.18      119.07     32.84 o
  12   6   1      955.77     1055.56     54.25 o
  13   6   1      298.09      311.69     43.16 o
  14   6   1        0.01      -21.55     25.96 o
  15   6   1       29.78        3.07     22.78 o
  16   6   1       28.78      -23.10     52.18 o
  17   6   1        1.66      -11.34     15.89 o
 -18   7   1        1.87      -15.87     27.28 o
 -17   7   1       77.35       57.49     23.08 o
 -16   7   1       12.54       -4.59     17.77 o
 -15   7   1        6.11       17.69     14.12 o
 -14   7   1       28.03       19.63     14.80 o
 -13   7   1      143.09      119.91     30.47 o
 -12   7   1      639.45      723.71     73.32 o
 -11   7   1      386.36      404.75     32.48 o
 -10   7   1        6.82        3.55      7.46 o
  -9   7   1        6.24        0.39      4.76 o
  -8   7   1      230.82      180.41     13.32 o
  -7   7   1      353.41      284.94     16.16 o
  -6   7   1      686.69      709.50     30.99 o
  -5   7   1     3278.64     3347.66     50.79 o
  -4   7   1      250.87      231.23     13.81 o
  -3   7   1     4799.76     4892.67     64.75 o
  -2   7   1     3489.37     3450.84     60.83 o
  -1   7   1       20.94       53.81      7.08 o
   0   7   1      742.03      826.23     24.71 o
   1   7   1     1020.59      957.03     23.86 o
   2   7   1      304.81      365.23     16.73 o
   3   7   1     2389.03     2398.44     74.72 o
   4   7   1     9746.84    10221.59    165.88 o
   5   7   1     2030.90     2140.89     76.73 o
   6   7   1       14.42       11.77     12.32 o
   7   7   1      517.52      565.82     52.84 o
   8   7   1        1.84       -2.38      6.69 o
   9   7   1        6.07       -2.37     12.34 o
  10   7   1       43.71       26.08      7.80 o
  11   7   1      406.16      416.14     52.10 o
  12   7   1      186.81      157.48     31.16 o
  13   7   1       15.89        6.81      9.76 o
  14   7   1       45.41       13.50     17.56 o
  15   7   1       14.65      -11.50     18.41 o
  16   7   1       31.38       13.39     20.08 o
  17   7   1        0.20      -41.64     27.76 o
 -17   8   1       25.64        4.16     12.74 o
 -16   8   1       28.99       28.04     14.55 o
 -15   8   1       14.56        1.17     10.14 o
 -14   8   1       57.66       37.39     17.68 o
 -13   8   1      201.32      230.39     41.86 o
 -12   8   1       10.24        6.45     15.00 o
 -11   8   1      594.92      562.75     60.67 o
 -10   8   1       57.65       46.33     10.22 o
  -9   8   1      236.06      219.71     19.86 o
  -8   8   1      244.89      208.67     19.10 o
  -7   8   1      186.39      173.50     11.72 o
  -6   8   1        7.03        0.38      4.48 o
  -5   8   1      829.38      832.18     26.10 o
  -4   8   1     2708.56     2734.46     49.64 o
  -3   8   1      614.23      571.92     23.42 o
  -2   8   1      874.83      928.07     38.39 o
  -1   8   1     3491.78     3468.00     60.65 o
   0   8   1      115.29      112.91     10.76 o
   1   8   1        2.89        3.07      4.32 o
   2   8   1      699.28      727.22     26.53 o
   3   8   1      416.92      450.87     16.88 o
   4   8   1      140.88      110.14     22.21 o
   5   8   1      792.21      804.87     48.81 o
   6   8   1      562.59      534.89     51.37 o
   7   8   1      250.67      223.41     35.21 o
   8   8   1      619.74      626.54     59.04 o
   9   8   1       17.46       10.01      8.05 o
  10   8   1      192.36      185.64     33.95 o
  11   8   1        7.18        2.02     10.28 o
  12   8   1      430.87      460.82     59.99 o
  13   8   1      143.82      145.61     33.30 o
  14   8   1       52.55       42.42     13.38 o
  15   8   1        2.13        0.29     14.93 o
  16   8   1        7.02      -15.49     20.55 o
  17   8   1        6.36      -23.66     17.06 o
 -17   9   1       26.78       20.70     31.69 o
 -16   9   1       41.03       38.18      8.80 o
 -15   9   1       34.34       19.33     10.55 o
 -14   9   1        0.78       -3.32     11.26 o
 -13   9   1      488.55      450.68     62.57 o
 -12   9   1      381.45      423.83     57.58 o
 -11   9   1      456.37      373.45     50.89 o
 -10   9   1      115.46      115.40     28.89 o
  -9   9   1      128.63      131.01     25.18 o
  -8   9   1      144.66      118.20      9.86 o
  -7   9   1       37.89       38.86      4.51 o
  -6   9   1       11.74        4.79      2.81 o
  -5   9   1      595.58      549.47     21.48 o
  -4   9   1       53.86       78.47      9.76 o
  -3   9   1     1802.85     1733.08     43.64 o
  -2   9   1      477.09      474.36     33.32 o
  -1   9   1     1331.49     1350.10     40.58 o
   0   9   1     2308.82     2083.60     49.40 o
   1   9   1      308.29      315.66     18.71 o
   2   9   1       46.22       40.35      7.24 o
   3   9   1      169.72      216.15     12.74 o
   4   9   1     1204.21     1272.05     50.02 o
   5   9   1      623.87      639.58     55.35 o
   6   9   1       93.48       82.36     28.27 o
   7   9   1      136.73      121.68     27.55 o
   8   9   1       13.13       10.04      6.22 o
   9   9   1       86.78       85.50     23.91 o
  10   9   1       38.90       31.88      9.16 o
  11   9   1      175.86      236.11     42.66 o
  12   9   1       69.59       57.16     22.32 o
  13   9   1        2.47        3.89      9.96 o
  14   9   1       92.02      127.83     33.18 o
  15   9   1        0.00      -17.47     18.53 o
  16   9   1       48.13       16.05     21.65 o
 -16  10   1        1.96       -3.02     11.75 o
 -15  10   1        2.64       -0.11     14.12 o
 -14  10   1       14.21        9.61     12.51 o
 -13  10   1      275.46      266.50     49.53 o
 -12  10   1        0.39       -4.21     10.88 o
 -11  10   1        3.25       -2.23     29.64 o
 -10  10   1      190.65      216.69     41.89 o
  -9  10   1      182.97      164.12     33.73 o
  -8  10   1       87.15       58.94     19.13 o
  -7  10   1      202.94      145.09     19.78 o
  -6  10   1        0.49       -0.61      1.80 o
  -5  10   1      412.12      445.11     22.09 o
  -4  10   1     2365.52     2392.17     51.68 o
  -3  10   1      710.49      756.64     30.55 o
  -2  10   1      540.17      513.82     36.02 o
  -1  10   1     1333.61     1192.60     45.95 o
   0  10   1       93.88       75.77     10.91 o
   1  10   1        3.99        4.89      3.87 o
   2  10   1       23.18       20.81     19.58 o
   3  10   1     1030.55     1052.67     33.91 o
   4  10   1       28.27       16.61      3.93 o
   5  10   1      158.16      203.42     26.61 o
   6  10   1      217.53      205.35     27.10 o
   7  10   1        0.59       15.02     25.25 o
   8  10   1      181.78      214.84     39.58 o
   9  10   1        0.01        6.11     16.61 o
  10  10   1        0.06       -7.39     13.08 o
  11  10   1       71.91       72.95     23.27 o
  12  10   1      183.49      156.32     38.91 o
  13  10   1       90.27      122.78     33.43 o
  14  10   1        1.37       -2.31      9.82 o
  15  10   1       23.75       46.20     19.55 o
 -15  11   1       13.43       10.82      7.21 o
 -14  11   1       63.50       96.14     23.59 o
 -13  11   1        3.15      -11.08     12.55 o
 -12  11   1      175.14      188.45     39.58 o
 -11  11   1       54.83       26.98     17.77 o
 -10  11   1        3.77        8.04     10.87 o
  -9  11   1        2.19      -13.25     11.82 o
  -8  11   1       52.93       52.82     19.30 o
  -7  11   1      601.89      603.75     48.83 o
  -6  11   1       44.98       32.64     15.94 o
  -5  11   1      237.53      197.13     25.51 o
  -4  11   1       70.69       69.65     10.58 o
  -3  11   1      264.66      340.39     28.99 o
  -2  11   1      347.78      363.26     28.26 o
  -1  11   1       65.21       96.63     14.92 o
   0  11   1       49.78       52.84     10.19 o
   1  11   1        0.27       -0.15      5.52 o
   2  11   1       45.17       31.21     17.79 o
   3  11   1      165.12      144.72     16.60 o
   4  11   1      757.54      791.52     64.76 o
   5  11   1       84.06       61.74     19.42 o
   6  11   1       12.51       18.65     38.38 o
   7  11   1       16.64       10.49     30.87 o
   8  11   1       26.91       42.69     19.60 o
   9  11   1      153.66      230.25     43.61 o
  10  11   1       29.86       49.53     21.21 o
  11  11   1        9.95       13.22      9.33 o
  12  11   1       15.46        8.89     13.71 o
  13  11   1       35.54       43.92     21.55 o
  14  11   1       24.94       36.08     18.96 o
  15  11   1        2.34       -1.40     19.83 o
 -14  12   1        0.33       -0.87     14.27 o
 -13  12   1       74.11       61.24     26.25 o
 -12  12   1       20.22       12.16     19.25 o
 -11  12   1       27.87       46.81     21.34 o
 -10  12   1        9.79        3.20      9.24 o
  -9  12   1      150.36      166.42     36.88 o
  -8  12   1      359.52      410.13     57.32 o
  -7  12   1      164.44      155.20     23.93 o
  -6  12   1        8.73       16.68     15.92 o
  -5  12   1      264.88      309.56     35.92 o
  -4  12   1      395.97      354.64     68.84 o
  -3  12   1      113.98       85.40     17.19 o
  -2  12   1        1.27       -6.46      7.81 o
  -1  12   1       67.18       70.59     11.68 o
   0  12   1       34.32       27.80      5.13 o
   1  12   1       60.62       51.97      8.93 o
   2  12   1       11.22        5.01      6.15 o
   3  12   1      266.62      277.73     38.12 o
   4  12   1       22.79       25.04      7.46 o
   5  12   1        1.91       -8.50     15.30 o
   6  12   1       23.20       -5.35     14.42 o
   7  12   1      562.64      589.32     88.10 o
   8  12   1      812.42      827.11     80.62 o
   9  12   1       87.64      114.84     31.31 o
  10  12   1      130.35      101.45     31.48 o
  11  12   1       21.34       30.71     28.85 o
  12  12   1      189.79      230.22     49.32 o
  13  12   1        7.59       14.83     21.59 o
  14  12   1        3.16        0.00     33.62 o
 -13  13   1       12.37       10.00     12.40 o
 -12  13   1       71.95      107.23     26.98 o
 -11  13   1        2.62        8.35     12.28 o
 -10  13   1       57.11       60.69     33.26 o
  -9  13   1      116.11      145.92     36.11 o
  -8  13   1       22.35       38.11     38.28 o
  -7  13   1       55.72       41.96     18.68 o
  -6  13   1       17.32       20.00     13.39 o
  -5  13   1       42.97       44.29     15.42 o
  -4  13   1       92.53      115.80     35.63 o
  -3  13   1      929.75     1039.91     75.62 o
  -2  13   1      617.73      517.62     69.69 o
  -1  13   1       18.16       25.22     10.64 o
   0  13   1      132.37      138.36     27.56 o
   1  13   1       11.29        3.10     14.99 o
   2  13   1        0.20       -2.41     26.26 o
   3  13   1       26.90       23.00     23.88 o
   4  13   1       25.63       14.20      8.33 o
   5  13   1        6.64       -6.16     13.81 o
   6  13   1       21.23      -33.17     54.89 o
   7  13   1      150.09      144.67     46.49 o
   8  13   1       17.07       26.49     21.46 o
   9  13   1       37.55       60.98     33.03 o
  10  13   1        0.15        7.08     22.20 o
  11  13   1       40.20       59.42     39.06 o
  12  13   1        6.83        4.02     43.19 o
  13  13   1       22.11       28.66     70.71 o
 -12  14   1       69.47      125.77     32.11 o
 -11  14   1        0.10        8.77     15.15 o
 -10  14   1        6.75        8.94     22.43 o
  -9  14   1       40.76       81.97     35.43 o
  -8  14   1       81.34      139.91     74.32 o
  -7  14   1        0.30       -1.12     14.28 o
  -6  14   1       12.45        8.43     16.76 o
  -5  14   1        9.95        6.08      5.84 o
  -4  14   1       74.74      113.46     28.07 o
  -3  14   1        0.03       14.50     21.28 o
  -2  14   1       12.61       21.34     12.54 o
  -1  14   1      118.04       96.06     33.49 o
   0  14   1       20.44       27.01     20.44 o
   1  14   1       12.99        6.40     24.91 o
   2  14   1       17.46        9.27     41.03 o
   3  14   1      112.66      122.96     27.16 o
   4  14   1      108.70      108.30     25.99 o
   5  14   1       14.69       -4.07     16.07 o
   6  14   1        0.08      -12.37     16.87 o
   7  14   1        3.67        9.17     12.32 o
   8  14   1       10.17       23.98     20.39 o
   9  14   1       10.10       37.97     25.07 o
  10  14   1        0.10        0.63     16.13 o
  11  14   1       26.33       55.96     37.38 o
 -11  15   1       93.79      162.93     34.57 o
 -10  15   1       85.18      105.19     32.88 o
  -9  15   1       91.63       36.88     28.62 o
  -8  15   1       60.42       72.86     37.52 o
  -7  15   1       99.68       68.81     16.47 o
  -6  15   1       33.01       15.91     13.69 o
  -5  15   1       36.06       39.23     18.62 o
  -4  15   1       84.44      141.07     32.07 o
  -3  15   1       23.99       38.57     23.17 o
  -2  15   1       45.98       98.23     49.84 o
  -1  15   1      195.27      268.84     49.83 o
   0  15   1       42.05       93.58     43.96 o
   1  15   1      443.92      558.58     97.24 o
   2  15   1       12.35       16.36     50.68 o
   3  15   1        2.12        2.48      7.47 o
   4  15   1       76.82       66.85     19.46 o
   5  15   1        3.25       -7.19      7.79 o
   6  15   1       18.63        3.32     26.71 o
   7  15   1        6.72       -6.17     17.65 o
   8  15   1       25.66       -0.81     16.45 o
   9  15   1        6.15       -6.47     20.91 o
  10  15   1       52.09       53.24     28.78 o
  -9  16   1       30.76       33.15     11.31 o
  -8  16   1        2.34        3.80     12.37 o
  -7  16   1       17.39       11.78     10.24 o
  -6  16   1       11.97       10.47     14.02 o
  -5  16   1      115.70      144.97     26.20 o
  -4  16   1       79.71       76.32     23.56 o
  -3  16   1      244.59      284.18     73.72 o
  -2  16   1       83.32      163.34     59.94 o
  -1  16   1      152.92      203.77     45.51 o
   0  16   1        3.04       85.54     47.25 o
   1  16   1       29.55      116.63     55.50 o
   2  16   1        7.05       55.71     40.66 o
   3  16   1       11.11       36.83     21.71 o
   4  16   1        3.70       -4.10      9.21 o
   5  16   1        0.61      -43.60     29.81 o
   6  16   1       10.27       -1.06     20.60 o
   7  16   1       18.76       12.26      8.06 o
   8  16   1        4.10      -23.92     30.50 o
  -7  17   1        0.11      -69.25     50.67 o
  -6  17   1       29.72       50.12     15.30 o
  -5  17   1        0.83       -1.15     14.14 o
  -4  17   1       17.45       29.04     34.42 o
  -3  17   1        9.03       23.67     30.71 o
  -2  17   1      106.42      172.66     47.26 o
  -1  17   1       39.18      147.58     41.82 o
   0  17   1        1.52       97.60     39.39 o
   1  17   1       13.96       84.33     47.79 o
   2  17   1        5.74       22.88     31.21 o
   3  17   1       42.05       40.77     30.84 o
   4  17   1       15.04      -19.95     35.95 o
   5  17   1       49.71       12.25     29.76 o
   6  17   1        1.16      -74.53     49.68 o
  -2  18   1       78.53      159.67     44.50 o
  -1  18   1       16.84      103.87     41.58 o
   0  18   1       50.36      156.22     48.04 o
   1  18   1       22.16       58.46     32.35 o
   2  18   1        5.46       10.70     24.25 o
 -19   0   2       48.51       87.08     27.60 o
 -18   0   2        0.15       -6.93      8.70 o
 -17   0   2      463.83      549.16     61.52 o
 -16   0   2        7.44      -10.91     18.17 o
 -15   0   2      176.48      189.04     30.42 o
 -14   0   2       13.00       -8.59     27.14 o
 -13   0   2       65.86       60.26     22.39 o
 -12   0   2       16.88       23.41     13.75 o
 -11   0   2     1137.31     1202.39    101.13 o
 -10   0   2      137.55      108.17     30.39 o
  -9   0   2     3535.51     3767.35    160.19 o
  -8   0   2       44.76       58.19     19.97 o
  -7   0   2      198.91      213.40     33.27 o
  -6   0   2      113.78      107.05     15.25 o
  -5   0   2    17457.54    17345.80    184.83 o
  -4   0   2       94.25       62.29     15.22 o
  -3   0   2      484.96      611.44     28.25 o
   2   0   2      234.51      294.12     15.16 o
   3   0   2     4730.01     4478.48     54.51 o
   4   0   2      751.61      931.08     27.53 o
   5   0   2    11552.91    11602.49    159.91 o
   6   0   2        8.59       -6.94      9.00 o
   7   0   2     7108.26     7082.63    139.50 o
   8   0   2        8.92       15.28     10.52 o
   9   0   2     2024.71     1708.97     77.32 o
  10   0   2        0.25       11.47      9.19 o
  11   0   2     3844.57     4381.55    138.65 o
  12   0   2        4.36       16.94     43.15 o
  13   0   2     1171.38     1155.03     78.33 o
  14   0   2       43.56       70.09     22.69 o
  15   0   2     1034.12      970.60     87.54 o
  16   0   2       87.22      104.31     23.77 o
  17   0   2      139.12      113.50     25.62 o
  18   0   2        1.21      -38.66     44.89 o
 -19   1   2       70.54       79.50     16.15 o
 -18   1   2       24.55       20.54     12.06 o
 -17   1   2        8.82        4.30     12.81 o
 -16   1   2        0.72      -15.64     11.12 o
 -15   1   2      277.04      259.95     32.13 o
 -14   1   2       35.71       22.33      6.84 o
 -13   1   2        4.72        7.52      6.84 o
 -12   1   2       19.06       17.99      7.74 o
 -11   1   2     1504.47     1604.00     82.79 o
 -10   1   2        1.12        2.81      4.27 o
  -9   1   2      663.76      537.98     41.99 o
  -8   1   2        0.66        5.38      6.07 o
  -7   1   2     1372.01     1548.91     51.30 o
  -6   1   2        0.99       -0.15      3.28 o
  -5   1   2    14519.85    14365.98    132.78 o
  -4   1   2        5.45        2.34      1.93 o
  -3   1   2     1267.19     1408.64     30.82 o
   1   1   2     1385.30     1276.79     30.26 o
   2   1   2       14.26        7.83      2.68 o
   3   1   2      106.52      126.22      7.86 o
   4   1   2        9.11        9.81      1.56 o
   5   1   2     5132.05     5170.71     54.78 o
   6   1   2       42.66       36.42      8.63 o
   7   1   2     5286.81     5230.60     84.19 o
   8   1   2       40.10       42.35      9.39 o
   9   1   2        2.41       11.53      4.48 o
  10   1   2       79.53       87.29     14.17 o
  11   1   2      745.07      844.14     43.68 o
  12   1   2        2.68        8.14      6.42 o
  13   1   2      128.79      101.64     15.97 o
  14   1   2       12.02       14.08      6.23 o
  15   1   2       10.93       21.36      8.05 o
  16   1   2        0.76       -1.05      7.97 o
  17   1   2      245.74      278.22     28.83 o
  18   1   2        0.94       -6.17     11.44 o
 -19   2   2        3.58        4.38      4.64 o
 -18   2   2       47.61       59.66     12.62 o
 -17   2   2      707.75      785.58     74.52 o
 -16   2   2       12.47       24.30     10.14 o
 -15   2   2      267.68      331.00     37.22 o
 -14   2   2        0.28        5.01     13.28 o
 -13   2   2      432.29      530.15     42.63 o
 -12   2   2       41.27       28.64      9.34 o
 -11   2   2      191.62      221.27     23.70 o
 -10   2   2        0.72        1.29      8.68 o
  -9   2   2      834.68      944.50     47.19 o
  -8   2   2        0.48        0.14      4.02 o
  -7   2   2     4514.42     5475.99     74.09 o
  -6   2   2      205.34      214.02     16.95 o
  -5   2   2    12378.78    12423.32    122.62 o
  -4   2   2      109.10       95.03      6.84 o
  -3   2   2    18159.08    18140.08    134.21 o
  -2   2   2       18.40       12.41      2.76 o
  -1   2   2      899.01      881.60     22.44 o
   0   2   2       49.82       42.75      4.04 o
   1   2   2     1316.10     1365.53     22.22 o
   2   2   2      226.07      243.50      9.85 o
   3   2   2    50970.02    47086.95    364.01 o
   4   2   2      217.99      255.77     10.71 o
   5   2   2      116.66       54.09      6.45 o
   6   2   2       43.29       54.51     11.65 o
   7   2   2     6881.97     6653.18     82.89 o
   8   2   2        3.85        0.97      5.13 o
   9   2   2      189.98      203.55     18.89 o
  10   2   2      126.10      152.73     17.64 o
  11   2   2     2593.45     2866.37     78.47 o
  12   2   2      195.39      240.26     29.84 o
  13   2   2      312.38      339.09     27.50 o
  14   2   2        0.32        2.81      5.52 o
  15   2   2       63.09       77.62     13.22 o
  16   2   2        0.75       -5.33      7.60 o
  17   2   2       30.31       25.41     12.79 o
  18   2   2        6.16      -17.73     19.04 o
 -19   3   2       74.61      101.82     26.83 o
 -18   3   2        4.26        0.79     13.34 o
 -17   3   2      457.95      492.14     58.11 o
 -16   3   2       67.93       77.02     19.25 o
 -15   3   2     1012.97     1185.48     70.96 o
 -14   3   2        9.70       -5.60      9.88 o
 -13   3   2       76.12       54.58      9.63 o
 -12   3   2       14.56      -11.15     12.59 o
 -11   3   2       12.85       -0.34      7.05 o
 -10   3   2       47.90       37.07      7.71 o
  -9   3   2        8.81       11.16      6.75 o
  -8   3   2       96.35       99.56     11.34 o
  -7   3   2    13815.30    13997.53    132.89 o
  -6   3   2       36.28       31.12      4.62 o
  -5   3   2    13803.63    14578.29     91.03 o
  -4   3   2       19.57       15.10      2.92 o
  -3   3   2    24235.14    25513.01    120.14 o
  -2   3   2      228.84      273.04     12.36 o
  -1   3   2    77275.37    72858.30    741.30 o
   0   3   2       17.45       18.28      6.53 o
   1   3   2     6353.02     6480.14     80.96 o
   2   3   2       56.55       56.99      4.63 o
   3   3   2     5330.85     4883.13    161.19 o
   4   3   2        1.86        6.97      3.86 o
   5   3   2      116.62      128.23     10.67 o
   6   3   2      278.39      277.81     17.58 o
   7   3   2      307.84      437.24     23.74 o
   8   3   2        1.16       -1.74      5.02 o
   9   3   2     1202.94     1448.06     49.61 o
  10   3   2       45.25       37.51      8.49 o
  11   3   2      101.65       86.74     19.58 o
  12   3   2      224.97      182.00     28.86 o
  13   3   2     2393.50     2549.17     71.47 o
  14   3   2       39.62       25.61     11.10 o
  15   3   2      137.82       86.89     15.58 o
  16   3   2        5.65        0.82     13.83 o
  17   3   2       82.48       75.06     30.91 o
  18   3   2        0.04      -37.05     24.70 o
 -19   4   2      293.54      441.30     53.37 o
 -18   4   2        6.74        3.18     12.77 o
 -17   4   2        0.20       23.57     17.27 o
 -16   4   2       19.60       14.82      7.32 o
 -15   4   2      278.15      289.94     34.60 o
 -14   4   2        3.86        2.34      9.79 o
 -13   4   2      118.48      141.33     20.28 o
 -12   4   2        2.18      -12.95      9.91 o
 -11   4   2       80.40       67.81     11.07 o
 -10   4   2        0.02       -5.07      5.27 o
  -9   4   2     1695.05     1912.53     60.40 o
  -8   4   2       80.28       94.59      8.23 o
  -7   4   2     1098.33     1326.61     33.93 o
  -6   4   2       64.92       82.12      7.50 o
  -5   4   2     3921.97     4113.71     53.31 o
  -4   4   2      116.99      110.81      7.97 o
  -3   4   2    19028.02    18583.03     96.89 o
  -2   4   2      299.14      293.35     12.76 o
  -1   4   2      185.53      201.22     11.23 o
   0   4   2       17.73       18.42      3.84 o
   1   4   2      361.56      358.10     13.29 o
   2   4   2       22.89       24.81      5.33 o
   3   4   2      147.74      196.01     14.10 o
   4   4   2      223.70      231.47     11.88 o
   5   4   2     2915.59     2844.83     48.34 o
   6   4   2       35.58       17.77     10.36 o
   7   4   2     3761.65     3985.91     70.99 o
   8   4   2        4.52        2.47      2.23 o
   9   4   2     3484.71     3960.48     80.33 o
  10   4   2      125.69      109.47     14.39 o
  11   4   2       58.33       36.56     19.56 o
  12   4   2       45.73       61.30     21.07 o
  13   4   2        2.07        3.30     11.38 o
  14   4   2       31.48       37.58     10.08 o
  15   4   2        4.94        9.26     11.95 o
  16   4   2        5.34       -4.43     29.03 o
  17   4   2        1.88      -15.41     16.89 o
  18   4   2        0.67      -30.65     20.43 o
 -19   5   2        3.83       -2.75     12.69 o
 -18   5   2        1.92       41.72     20.64 o
 -17   5   2        0.83       14.12     13.17 o
 -16   5   2        0.59      -17.07     16.61 o
 -15   5   2      252.53      233.77     31.28 o
 -14   5   2       39.60       47.90     12.87 o
 -13   5   2       11.86       13.87      9.92 o
 -12   5   2        3.27        4.03     12.73 o
 -11   5   2      661.58      678.39     40.63 o
 -10   5   2        0.69        4.74      8.89 o
  -9   5   2       14.91        1.79      3.96 o
  -8   5   2      106.67      111.42      9.31 o
  -7   5   2        9.16        6.93      2.41 o
  -6   5   2       50.40       34.21     11.05 o
  -5   5   2     3180.83     3043.45     51.26 o
  -4   5   2       37.82       36.12      4.23 o
  -3   5   2     1205.28      932.28     26.98 o
  -2   5   2      123.54      133.92      8.65 o
  -1   5   2    19556.86    19345.02    111.15 o
   0   5   2       61.56       94.39      6.61 o
   1   5   2     2354.63     2313.91     30.24 o
   2   5   2      175.44      164.96     12.49 o
   3   5   2      122.00      110.00     14.50 o
   4   5   2       13.85       14.68      8.91 o
   5   5   2     2394.81     2073.72     54.08 o
   6   5   2        9.47        4.59      3.57 o
   7   5   2     1153.90     1237.24     34.38 o
   8   5   2       38.48       40.36      5.54 o
   9   5   2      140.73       92.34     13.30 o
  10   5   2       91.63       95.66     13.86 o
  11   5   2      114.26       93.03     11.58 o
  12   5   2        0.97       -8.96      7.44 o
  13   5   2      239.64      249.19     36.23 o
  14   5   2       15.75       10.53      7.18 o
  15   5   2        0.96      -46.52     48.95 o
  16   5   2        3.02        5.90     33.71 o
  17   5   2       54.36       55.66     31.80 o
 -18   6   2        1.44       19.10     27.70 o
 -17   6   2       42.54       37.26     19.48 o
 -16   6   2        0.00        9.22     21.85 o
 -15   6   2      243.46      269.24     45.33 o
 -14   6   2        1.66        1.48      4.69 o
 -13   6   2       51.86       18.10     12.49 o
 -12   6   2       52.61       31.32     14.50 o
 -11   6   2       45.38       17.71     10.87 o
 -10   6   2       71.11       59.58     11.40 o
  -9   6   2      471.56      447.06     26.77 o
  -8   6   2       30.29       34.59      5.07 o
  -7   6   2        1.85        1.71      3.41 o
  -6   6   2      101.14      103.90     10.54 o
  -5   6   2     1114.04     1235.92     39.33 o
  -4   6   2      125.70      158.85     13.31 o
  -3   6   2      338.36      415.39     17.36 o
  -2   6   2      192.81      178.32     10.81 o
  -1   6   2       98.23       87.65      7.78 o
   0   6   2       94.04      130.35      8.70 o
   1   6   2      753.69      838.90     20.55 o
   2   6   2       38.39       42.07      5.22 o
   3   6   2     1243.31     1065.81     48.61 o
   4   6   2        3.52        4.00     13.19 o
   5   6   2      244.97      305.61     35.02 o
   6   6   2       65.68       47.17     20.24 o
   7   6   2      327.23      353.44     23.07 o
   8   6   2       81.64       71.91      8.98 o
   9   6   2      452.20      414.47     25.50 o
  10   6   2        1.56        0.01      5.48 o
  11   6   2        4.01       -1.61     10.63 o
  12   6   2       21.16        2.23     16.42 o
  13   6   2        0.10      -20.64     14.21 o
  14   6   2       16.77       -2.19     22.18 o
  15   6   2        5.05      -26.64     22.74 o
  16   6   2        0.01        0.93     36.55 o
  17   6   2        4.02       13.50     22.77 o
 -18   7   2        1.70      -14.26     27.20 o
 -17   7   2       18.41        7.39     20.24 o
 -16   7   2       12.24       10.19     17.31 o
 -15   7   2      624.37      675.60     76.32 o
 -14   7   2       62.16       55.89     19.67 o
 -13   7   2       44.08       64.55     19.55 o
 -12   7   2       88.96       89.06     14.69 o
 -11   7   2       10.30       10.07      8.26 o
 -10   7   2       51.29       43.05      8.46 o
  -9   7   2      270.90      295.46     21.51 o
  -8   7   2       25.71       23.80      4.10 o
  -7   7   2       48.66       68.35      8.05 o
  -6   7   2      183.33      179.03     14.75 o
  -5   7   2      152.72      132.30     17.79 o
  -4   7   2      125.12      104.30     17.34 o
  -3   7   2     1368.18     1378.87     37.18 o
  -2   7   2       60.45       60.80      6.55 o
  -1   7   2     1063.88      978.89     24.41 o
   0   7   2       10.90       12.56      6.51 o
   1   7   2     1908.54     1951.43     35.95 o
   2   7   2       14.25        7.48      4.28 o
   3   7   2     1201.47     1108.41     44.07 o
   4   7   2      579.46      602.77     40.80 o
   5   7   2      465.25      494.20     47.30 o
   6   7   2       28.74       22.89     15.29 o
   7   7   2      116.90       89.67     20.95 o
   8   7   2       45.64       31.05      8.91 o
   9   7   2       41.41       35.89      8.88 o
  10   7   2        3.57        4.57      7.71 o
  11   7   2        0.11      -20.55     17.49 o
  12   7   2        0.12       -0.55     13.29 o
  13   7   2      119.84      100.61     23.58 o
  14   7   2        3.10        7.69     14.21 o
  15   7   2        0.52        2.85     19.81 o
  16   7   2       10.92        4.50     33.63 o
  17   7   2        1.24       10.98     14.26 o
 -17   8   2        0.59       -0.11     10.15 o
 -16   8   2       25.23       20.81     31.32 o
 -15   8   2      154.58      156.39     32.77 o
 -14   8   2        2.09        1.09     11.21 o
 -13   8   2      418.43      444.06     50.07 o
 -12   8   2       30.16       34.20     22.57 o
 -11   8   2       79.95       52.30     10.75 o
 -10   8   2       19.81       16.02      7.82 o
  -9   8   2      206.35      235.34     20.14 o
  -8   8   2       43.36       46.37      7.26 o
  -7   8   2      298.76      271.53     21.66 o
  -6   8   2       10.22       -0.09      8.89 o
  -5   8   2      223.12      217.57     14.31 o
  -4   8   2      252.64      230.26     16.46 o
  -3   8   2     1510.20     1527.52     41.21 o
  -2   8   2      166.79      175.04     14.50 o
  -1   8   2      524.69      545.11     22.09 o
   0   8   2      105.33       91.70      9.28 o
   1   8   2     3186.37     3424.59     52.47 o
   2   8   2      181.18      199.48     13.89 o
   3   8   2      730.33      761.62     38.81 o
   4   8   2       31.85       31.86     11.63 o
   5   8   2      163.29      159.44     58.95 o
   6   8   2       10.25        4.62     21.39 o
   7   8   2      242.83      216.10     34.40 o
   8   8   2       47.31       31.69     25.82 o
   9   8   2        4.83        6.44      8.38 o
  10   8   2       16.14        9.19      9.61 o
  11   8   2       97.22      102.88     26.69 o
  12   8   2       31.45       19.06     10.23 o
  13   8   2        6.75       -7.07     15.87 o
  14   8   2       16.03       25.08     10.80 o
  15   8   2       93.32      171.54     41.07 o
  16   8   2        3.05        9.25     11.48 o
 -17   9   2       60.97       63.27     17.84 o
 -16   9   2        0.38      -24.31     23.79 o
 -15   9   2       18.46        1.94     19.63 o
 -14   9   2       11.38       11.94     12.48 o
 -13   9   2       45.66       36.20     25.88 o
 -12   9   2       34.27       16.34     13.11 o
 -11   9   2      220.25      259.74     34.22 o
 -10   9   2        5.50       -7.28     15.73 o
  -9   9   2      574.66      538.99     57.90 o
  -8   9   2      352.60      372.11     28.23 o
  -7   9   2      528.43      591.80     25.21 o
  -6   9   2       79.33       85.45      9.91 o
  -5   9   2        2.73        5.56      4.64 o
  -4   9   2       41.70       69.98     10.73 o
  -3   9   2     1106.63     1044.46     35.43 o
  -2   9   2       67.43       71.79     12.41 o
  -1   9   2      581.68      686.76     28.98 o
   0   9   2      283.44      276.71     18.74 o
   1   9   2      364.49      459.51     20.46 o
   2   9   2       34.66       36.88      5.99 o
   3   9   2     1183.17     1139.32     87.14 o
   4   9   2      258.10      268.34     24.48 o
   5   9   2      284.55      330.66     28.24 o
   6   9   2       50.18       34.28     61.87 o
   7   9   2        0.88        2.48     55.37 o
   8   9   2       53.86       85.91     27.12 o
   9   9   2      200.49      262.29     44.17 o
  10   9   2       12.22        0.95     20.39 o
  11   9   2       15.95      -19.23     16.58 o
  12   9   2        1.07        2.47     17.47 o
  13   9   2       45.50       43.83     19.60 o
  14   9   2        2.78        5.58      6.96 o
  15   9   2       22.17       38.37     25.14 o
  16   9   2       17.18       41.30     23.46 o
 -16  10   2        0.68       -4.84     16.67 o
 -15  10   2       19.22       -8.82     32.41 o
 -14  10   2       40.75       40.43     22.04 o
 -13  10   2       14.16       -0.05     10.07 o
 -12  10   2        5.07       10.28     15.72 o
 -11  10   2      526.64      557.55     52.79 o
 -10  10   2      131.88       64.80     16.42 o
  -9  10   2       47.16       49.82     27.95 o
  -8  10   2       19.66       21.25     11.03 o
  -7  10   2      191.40      209.88     18.35 o
  -6  10   2       15.29        5.60      4.61 o
  -5  10   2      459.66      495.46     24.88 o
  -4  10   2       95.94      126.08     17.72 o
  -3  10   2      427.56      369.44     26.10 o
  -2  10   2      205.10      225.25     25.18 o
  -1  10   2       16.62       11.48      4.44 o
   0  10   2      117.23      150.44     14.82 o
   1  10   2     1761.90     1957.30     49.51 o
   2  10   2       53.37       49.05     10.03 o
   3  10   2     1398.93     1264.44     37.45 o
   4  10   2        0.06       -8.64      8.07 o
   5  10   2      135.08      122.44     12.87 o
   6  10   2        8.45       18.13     43.69 o
   7  10   2        3.53       19.85     36.94 o
   8  10   2       35.96       77.76     51.09 o
   9  10   2       84.62       78.91     26.18 o
  10  10   2        0.03        2.90     16.50 o
  11  10   2        1.27        8.03     20.57 o
  12  10   2       46.65       43.04     19.17 o
  13  10   2       47.24       81.90     26.15 o
  14  10   2        1.47       22.40     22.10 o
  15  10   2        1.38       17.95     44.94 o
 -15  11   2       65.69       72.65     45.31 o
 -14  11   2        0.18      -16.47     10.98 o
 -13  11   2        3.33      -11.97     17.22 o
 -12  11   2       10.22        3.06     12.92 o
 -11  11   2      174.02      150.53     27.92 o
 -10  11   2       38.31       16.19     10.39 o
  -9  11   2       42.10       21.19     18.17 o
  -8  11   2       16.16       25.27     12.18 o
  -7  11   2       58.68       59.13      9.84 o
  -6  11   2       57.91       61.24     13.02 o
  -5  11   2      361.90      352.79     36.61 o
  -4  11   2       93.49       95.00     18.34 o
  -3  11   2        2.85        9.77      8.90 o
  -2  11   2        1.19        3.60      6.89 o
  -1  11   2      682.78      688.56     46.22 o
   0  11   2        3.94        4.97      5.40 o
   1  11   2      125.73      118.44     12.54 o
   2  11   2       46.01       32.47      8.41 o
   3  11   2        4.50        3.24      6.45 o
   4  11   2       82.08       85.40     15.80 o
   5  11   2      505.82      536.04     54.73 o
   6  11   2       71.08       72.30     27.45 o
   7  11   2      305.98      310.59     64.47 o
   8  11   2       23.08       52.85     23.17 o
   9  11   2       17.42       48.18     20.19 o
  10  11   2        2.70       10.05     16.68 o
  11  11   2        0.11        2.36      5.91 o
  12  11   2        0.42       16.13     27.16 o
  13  11   2       29.46       42.66     21.91 o
  14  11   2        0.33        3.11     40.19 o
 -15  12   2       27.63       38.90     17.11 o
 -14  12   2        0.98       -9.45     16.47 o
 -13  12   2       47.60       32.11     15.68 o
 -12  12   2       15.23       21.72     12.21 o
 -11  12   2        2.36       -7.75      9.82 o
 -10  12   2        2.40      -12.79     14.28 o
  -9  12   2       75.46       87.10     16.71 o
  -8  12   2        4.08       -5.50     10.40 o
  -7  12   2       18.10       22.24     15.60 o
  -6  12   2        6.69       18.98     15.77 o
  -5  12   2     2003.28     2147.99     91.60 o
  -4  12   2       43.65       51.42     12.69 o
  -3  12   2      624.17      699.23     36.84 o
  -2  12   2       30.69       19.27     15.48 o
  -1  12   2      261.98      226.74     26.11 o
   0  12   2       56.69       60.00     12.51 o
   1  12   2      640.71      649.64     40.72 o
   2  12   2       47.44       49.09     10.91 o
   3  12   2        5.13      -11.73     38.41 o
   4  12   2       18.09       14.50     10.17 o
   5  12   2       79.70      102.48     21.83 o
   6  12   2       11.57      -11.97     20.36 o
   7  12   2       16.10       26.69     10.47 o
   8  12   2       93.91      101.49     40.04 o
   9  12   2       30.14       23.56     39.25 o
  10  12   2        8.57       21.42     15.24 o
  11  12   2       18.14       21.55     38.01 o
  12  12   2       12.20       22.34     50.08 o
  13  12   2       11.88       13.56     53.69 o
 -13  13   2        0.42        1.65     10.65 o
 -12  13   2        0.13       -6.35     14.32 o
 -11  13   2        2.90       15.53     13.93 o
 -10  13   2       17.81        9.93      9.79 o
  -9  13   2      146.92      189.22     31.19 o
  -8  13   2       88.73      102.58     17.67 o
  -7  13   2      229.98      238.32     26.89 o
  -6  13   2        3.01        1.90     11.85 o
  -5  13   2      357.59      392.97     39.88 o
  -4  13   2      184.88      206.08     28.71 o
  -3  13   2      642.68      586.66     60.38 o
  -2  13   2        2.15      -14.78     13.53 o
  -1  13   2      216.74      179.17     24.51 o
   0  13   2       47.96       44.86     15.86 o
   1  13   2       23.30       27.69     30.91 o
   2  13   2       12.48       15.80     20.53 o
   3  13   2      367.92      338.78     44.65 o
   4  13   2        5.81      -11.58     13.72 o
   5  13   2       62.99       76.50     16.76 o
   6  13   2       12.30      -14.95     18.78 o
   7  13   2        0.18       -7.06     24.79 o
   8  13   2       28.38       40.17     25.73 o
   9  13   2      245.73      154.47     51.62 o
  10  13   2        1.74       -9.12     25.83 o
  11  13   2        0.35        1.73     11.28 o
  12  13   2       15.70       21.51     71.92 o
 -12  14   2        6.81       29.16     22.25 o
 -11  14   2        3.55       15.74      8.91 o
 -10  14   2        1.12        1.29     10.15 o
  -9  14   2        5.32        1.53      9.22 o
  -8  14   2        6.83        1.81     15.96 o
  -7  14   2      144.60      180.07     26.18 o
  -6  14   2        5.66       -0.69     14.68 o
  -5  14   2       81.99       62.12     15.30 o
  -4  14   2       22.74       38.65     18.17 o
  -3  14   2      334.76      418.72     52.39 o
  -2  14   2      102.50      138.77     29.73 o
  -1  14   2       13.04       16.40      7.49 o
   0  14   2        1.07       10.76     31.02 o
   1  14   2      181.34      174.52     31.42 o
   2  14   2       14.01       27.19     12.57 o
   3  14   2        4.62        8.45      4.06 o
   4  14   2        7.23        3.36      7.14 o
   5  14   2       27.59        7.87     13.43 o
   6  14   2        4.53       -1.19     19.98 o
   7  14   2       21.75       23.22     17.53 o
   8  14   2       16.86       13.74     17.94 o
   9  14   2       47.29       43.52     31.74 o
  10  14   2        3.04       -0.94     10.01 o
  11  14   2        2.66      -18.49     20.39 o
 -11  15   2       19.44       52.24     47.80 o
 -10  15   2        7.69        6.92     30.05 o
  -9  15   2        1.92        7.13     38.67 o
  -8  15   2       36.38       34.07     33.43 o
  -7  15   2      442.96      483.90     62.01 o
  -6  15   2        0.38       -2.81      9.82 o
  -5  15   2        0.15       14.69      8.54 o
  -4  15   2       14.42       29.62     27.78 o
  -3  15   2      545.71      595.92     62.52 o
  -2  15   2       71.28      133.65     39.50 o
  -1  15   2      409.74      458.93     92.22 o
   0  15   2      134.94      333.94     83.10 o
   1  15   2      531.44      588.67     62.56 o
   2  15   2        2.46       -4.69      7.44 o
   3  15   2       36.67       31.20     12.07 o
   4  15   2       92.36      111.73     26.21 o
   5  15   2      129.59      104.00     25.64 o
   6  15   2        3.10      -34.36     62.92 o
   7  15   2        1.82       -4.10     21.44 o
   8  15   2       27.39       15.99     15.83 o
   9  15   2      149.24      170.85     59.21 o
  10  15   2        1.24       15.49     20.85 o
  -9  16   2        2.63      -14.17     16.10 o
  -8  16   2        3.57      -14.70     16.80 o
  -7  16   2       11.55       -5.09     16.58 o
  -6  16   2        0.00       -9.21     15.73 o
  -5  16   2      674.15      778.21     77.63 o
  -4  16   2       42.73       37.18     29.39 o
  -3  16   2        5.18       59.48     41.77 o
  -2  16   2       28.37       66.10     33.07 o
  -1  16   2      207.83      316.53     57.38 o
   0  16   2       51.11      206.40     70.09 o
   1  16   2       29.18       49.92     38.47 o
   2  16   2        5.93       37.62     26.06 o
   3  16   2        0.62        9.70      8.62 o
   4  16   2       20.42       13.41     14.39 o
   5  16   2        4.27       -3.82     11.71 o
   6  16   2        3.22       -1.78     15.86 o
   7  16   2        0.34       -1.65      9.23 o
   8  16   2        0.30        9.08     17.75 o
  -7  17   2        5.80        6.69     12.57 o
  -6  17   2        2.56       11.16     11.26 o
  -5  17   2        4.45       28.98     29.62 o
  -4  17   2        9.83       37.57     33.28 o
  -3  17   2        0.74       45.76     28.80 o
  -2  17   2        7.55       51.02     31.44 o
  -1  17   2      110.64      189.42     45.03 o
   0  17   2       46.32      125.99     57.59 o
   1  17   2       37.98       77.78     48.74 o
   2  17   2        0.38       19.96     28.35 o
   3  17   2        7.00       18.16     14.99 o
   4  17   2        8.70      -25.88     30.77 o
   5  17   2       12.42      -78.05     52.03 o
  -2  18   2        8.29       63.33     31.54 o
  -1  18   2       56.01      110.06     39.84 o
   0  18   2        1.05       31.22     21.58 o
   1  18   2        7.90       29.51     34.19 o
 -20   1   3        3.81        5.20     11.07 o
 -19   1   3        0.12      -18.15     15.33 o
 -18   1   3       47.68       37.68      7.27 o
 -17   1   3        0.17       -7.21     10.75 o
 -16   1   3       12.32       13.67      8.19 o
 -15   1   3       11.99        7.78      7.06 o
 -14   1   3       17.03       17.89     13.14 o
 -13   1   3       50.36       43.71     16.84 o
 -12   1   3      574.19      797.59     63.74 o
 -11   1   3      442.77      514.21     47.08 o
 -10   1   3     2032.38     2467.51     99.44 o
  -9   1   3     1305.02     1358.18     70.06 o
  -8   1   3     1923.93     2219.85     83.94 o
  -7   1   3        0.01       -4.11      4.53 o
  -6   1   3       54.45       54.90      6.38 o
  -5   1   3      134.33      142.90     11.94 o
  -4   1   3      452.66      447.58     19.93 o
  -3   1   3     1616.64     1529.91     36.33 o
  -2   1   3     2147.67     2204.01     34.68 o
  -1   1   3      137.03      169.90      8.31 o
   0   1   3      804.15      869.54     28.12 o
   1   1   3     1997.36     1870.93     33.12 o
   2   1   3      333.37      451.60     13.31 o
   3   1   3     6854.24     6784.83     51.20 o
   4   1   3     5773.40     5349.97     49.84 o
   5   1   3     5375.82     5551.59     64.12 o
   6   1   3     3612.81     3502.43     59.27 o
   7   1   3      738.00      682.79     31.31 o
   8   1   3      258.97      243.80     19.19 o
   9   1   3       68.16       79.04     13.17 o
  10   1   3      342.15      358.53     26.87 o
  11   1   3      398.17      412.61     30.32 o
  12   1   3       39.19       44.22     14.34 o
  13   1   3        2.05        6.48      8.36 o
  14   1   3       38.13       35.16     13.13 o
  15   1   3       44.64       26.90      9.46 o
  16   1   3       19.55       14.58      8.78 o
  17   1   3       14.70        7.11      8.38 o
  18   1   3        0.00      -12.65     12.40 o
 -19   2   3        1.58      -10.51      9.16 o
 -18   2   3       40.12       19.83     10.12 o
 -17   2   3       37.08        9.71     14.64 o
 -16   2   3       14.28       13.00     14.40 o
 -15   2   3        0.73       -4.59      8.39 o
 -14   2   3       23.10        2.47     10.78 o
 -13   2   3       54.58       35.81     11.19 o
 -12   2   3      203.17      200.29     28.54 o
 -11   2   3       57.65       45.50     24.52 o
 -10   2   3      293.07      306.32     34.51 o
  -9   2   3      247.24      247.63     27.89 o
  -8   2   3       20.61        5.35      4.32 o
  -7   2   3      309.61      358.27     25.09 o
  -6   2   3      508.26      529.15     29.13 o
  -5   2   3     2592.57     2317.50     79.94 o
  -4   2   3     5693.67     6047.29     77.11 o
  -3   2   3     4233.02     3947.04     59.22 o
  -2   2   3     1627.02     1788.60     38.46 o
  -1   2   3     1713.90     1950.90     36.17 o
   0   2   3      824.51      829.22     20.33 o
   1   2   3      229.67      236.68     13.23 o
   2   2   3       88.72       70.06      6.32 o
   3   2   3      377.30      396.46     12.03 o
   4   2   3     1086.29     1124.25     25.56 o
   5   2   3      561.65      544.50     21.07 o
   6   2   3       12.37        6.44      2.41 o
   7   2   3      128.47      103.82     11.72 o
   8   2   3      334.95      284.35     20.98 o
   9   2   3        5.22        3.75      5.66 o
  10   2   3       36.93       16.67     11.46 o
  11   2   3      859.40      923.47     45.45 o
  12   2   3       43.19       43.54     13.05 o
  13   2   3      177.44      183.05     20.85 o
  14   2   3        6.36        3.20      9.06 o
  15   2   3       36.48       32.26     10.24 o
  16   2   3        7.25       13.42     12.23 o
  17   2   3        1.59      -30.47     20.31 o
  18   2   3        0.04      -31.67     21.12 o
 -19   3   3       30.77       29.39     10.25 o
 -18   3   3       11.06       11.94     11.23 o
 -17   3   3       47.17       39.94     15.87 o
 -16   3   3      137.39      130.39     24.54 o
 -15   3   3        2.03        1.38      8.54 o
 -14   3   3       38.24       20.77     12.38 o
 -13   3   3      182.04      155.49     20.82 o
 -12   3   3        6.91        2.45      9.00 o
 -11   3   3       94.92       64.73     11.18 o
 -10   3   3        1.21      -10.90      8.38 o
  -9   3   3      661.83      649.42     47.48 o
  -8   3   3     2572.29     2440.42     69.00 o
  -7   3   3       63.16       81.96      9.10 o
  -6   3   3        2.64        4.46      4.42 o
  -5   3   3     2254.08     2428.13     43.33 o
  -4   3   3     4918.88     4827.68     53.79 o
  -3   3   3     5305.01     5239.94     70.87 o
  -2   3   3     1554.03     1483.08     35.98 o
  -1   3   3     2048.23     2356.36     39.67 o
   0   3   3     2105.64     2255.78     30.82 o
   1   3   3     2648.83     2755.07     56.13 o
   2   3   3       56.97       59.33      4.85 o
   3   3   3      168.69      175.89      9.57 o
   4   3   3       54.63       89.97      6.38 o
   5   3   3     1918.39     1880.01     37.11 o
   6   3   3      959.38      806.49     26.66 o
   7   3   3      888.54      996.96     32.61 o
   8   3   3     1084.99     1156.24     42.32 o
   9   3   3     2775.75     2929.32     71.66 o
  10   3   3      931.28      963.28     44.25 o
  11   3   3     2141.74     2303.88     71.68 o
  12   3   3      473.47      557.88     37.87 o
  13   3   3      692.62      743.98     39.39 o
  14   3   3        0.76        4.51      6.92 o
  15   3   3       37.89       27.30     11.29 o
  16   3   3       17.92       16.76     15.95 o
  17   3   3       21.83       13.63     39.57 o
 -19   4   3        7.24       20.44     18.61 o
 -18   4   3        0.01        5.26      7.03 o
 -17   4   3        3.89       -1.51      6.19 o
 -16   4   3       42.44       56.89     16.43 o
 -15   4   3      123.41      124.81     22.91 o
 -14   4   3      163.51      181.87     25.68 o
 -13   4   3        7.89       -3.18      6.79 o
 -12   4   3      118.16       74.54     13.84 o
 -11   4   3        0.04       -6.16      9.41 o
 -10   4   3      718.25      786.68     46.39 o
  -9   4   3       45.78       44.61     10.20 o
  -8   4   3        0.57        1.51      3.35 o
  -7   4   3      105.24       55.33      5.85 o
  -6   4   3       12.68       34.65      5.13 o
  -5   4   3      168.01      202.56     12.94 o
  -4   4   3      465.74      451.73     17.53 o
  -3   4   3     3699.30     3515.11     53.72 o
  -2   4   3        3.56       11.44      5.29 o
  -1   4   3     4914.08     5087.63     54.00 o
   0   4   3     6675.33     6494.90     56.31 o
   1   4   3      102.61      147.99      8.65 o
   2   4   3      255.52      231.59     10.51 o
   3   4   3       50.11       36.61      2.67 o
   4   4   3      170.78      166.14      8.70 o
   5   4   3      310.54      384.32     13.86 o
   6   4   3      686.64      756.59     24.57 o
   7   4   3     2062.96     2184.76     46.11 o
   8   4   3      482.39      591.49     26.16 o
   9   4   3       24.97       22.50      7.38 o
  10   4   3        0.53        0.40      4.19 o
  11   4   3        0.64       11.74     12.96 o
  12   4   3       13.53       21.03     10.08 o
  13   4   3      509.93      507.40     35.31 o
  14   4   3       92.41       84.61     17.89 o
  15   4   3       27.91       18.10     21.92 o
  16   4   3        5.86       -2.48     16.60 o
  17   4   3       21.90       13.41     11.07 o
 -19   5   3        5.82       36.91     26.86 o
 -18   5   3        1.55        7.95     12.04 o
 -17   5   3        7.80       20.56     13.66 o
 -16   5   3       19.45       30.48     12.66 o
 -15   5   3        0.19       -1.98      8.24 o
 -14   5   3      132.06      120.59     21.17 o
 -13   5   3       34.70       11.10     11.98 o
 -12   5   3       15.30       10.44     11.72 o
 -11   5   3      305.76      311.14     31.69 o
 -10   5   3       44.70       33.40     11.66 o
  -9   5   3     2973.21     3238.97     74.54 o
  -8   5   3     5109.31     5335.19     80.24 o
  -7   5   3     1911.21     2015.59     47.56 o
  -6   5   3      433.09      458.63     24.85 o
  -5   5   3     1384.11     1591.22     39.32 o
  -4   5   3     1752.10     1852.66     41.31 o
  -3   5   3       35.51       39.30      6.91 o
  -2   5   3     3831.34     4007.96     56.95 o
  -1   5   3      866.75      887.32     25.36 o
   0   5   3       81.67       64.94      6.27 o
   1   5   3     1533.77     1501.96     30.76 o
   2   5   3      408.50      358.42     11.96 o
   3   5   3     1923.18     1618.81     87.60 o
   4   5   3      759.30      702.10     36.44 o
   5   5   3      236.17      208.36     12.72 o
   6   5   3       55.39       55.56      5.92 o
   7   5   3      497.74      524.97     18.32 o
   8   5   3     1142.27     1186.59     30.42 o
   9   5   3      419.19      427.89     19.91 o
  10   5   3       54.72       49.88      7.39 o
  11   5   3       63.77       53.87     12.76 o
  12   5   3      113.87       72.64     11.72 o
  13   5   3      194.37      206.62     28.69 o
  14   5   3        0.04       -6.95     13.03 o
  15   5   3       42.26       18.50     27.50 o
  16   5   3        6.95        1.82      9.08 o
  17   5   3       20.71        1.82     14.81 o
 -18   6   3       55.20      136.81     40.14 o
 -17   6   3        2.58       35.12     18.61 o
 -16   6   3       90.15       92.17     27.64 o
 -15   6   3       10.83       16.61     25.29 o
 -14   6   3       90.39       53.34     13.99 o
 -13   6   3      379.93      371.34     35.02 o
 -12   6   3     1223.60     1108.17     61.79 o
 -11   6   3        2.45       -3.92      8.21 o
 -10   6   3      694.13      754.52     45.90 o
  -9   6   3      120.10      125.19     14.40 o
  -8   6   3     1267.13     1360.41     46.37 o
  -7   6   3     3833.32     3962.64     76.82 o
  -6   6   3      829.36      901.73     31.46 o
  -5   6   3      187.62      245.74     15.15 o
  -4   6   3       94.60       85.98     17.78 o
  -3   6   3      997.02     1095.20     32.49 o
  -2   6   3       12.33        1.43      2.53 o
  -1   6   3     1761.34     1730.44     34.48 o
   0   6   3     3075.54     3169.23     47.80 o
   1   6   3      297.43      240.35     11.81 o
   2   6   3      426.32      358.90     15.70 o
   3   6   3      324.73      319.98     19.61 o
   4   6   3      767.82      798.65     47.70 o
   5   6   3      167.35      132.67     23.67 o
   6   6   3       54.62       42.46     13.80 o
   7   6   3      557.86      557.49     52.89 o
   8   6   3      165.63      144.82     10.18 o
   9   6   3      745.67      706.88     22.43 o
  10   6   3       62.23       43.43      6.27 o
  11   6   3        8.91       -0.02      7.93 o
  12   6   3       11.54        6.44     10.38 o
  13   6   3      311.52      331.00     51.49 o
  14   6   3      107.54      123.28     33.18 o
  15   6   3       15.48       18.03     12.30 o
  16   6   3       61.74       75.33     25.83 o
  17   6   3       60.81       90.85     33.38 o
 -18   7   3      111.93      156.77     42.76 o
 -17   7   3        0.01        9.73     11.78 o
 -16   7   3        4.93       17.50     17.54 o
 -15   7   3       16.50       27.45     33.55 o
 -14   7   3      182.11      174.26     36.13 o
 -13   7   3      259.19      250.64     38.94 o
 -12   7   3       20.04       21.42      5.40 o
 -11   7   3      157.48      200.83     25.62 o
 -10   7   3       96.68      111.48     15.28 o
  -9   7   3      209.77      184.22     16.23 o
  -8   7   3      308.45      317.65     21.03 o
  -7   7   3      368.92      378.72     25.74 o
  -6   7   3     1200.93     1220.39     43.88 o
  -5   7   3        5.23        1.30      4.42 o
  -4   7   3      705.24      723.57     28.68 o
  -3   7   3        6.24       -0.05      6.66 o
  -2   7   3      971.84      928.41     27.54 o
  -1   7   3      216.88      259.40     13.95 o
   0   7   3        0.36       -1.06      5.12 o
   1   7   3     1560.15     1502.27     31.51 o
   2   7   3       88.08       96.23      8.85 o
   3   7   3      434.97      331.58     20.46 o
   4   7   3       88.97       66.92     10.69 o
   5   7   3      725.39      821.80     62.36 o
   6   7   3      939.83     1033.71     72.25 o
   7   7   3       15.46       12.71     19.60 o
   8   7   3      463.23      531.96     56.44 o
   9   7   3       50.16       37.15     91.04 o
  10   7   3       16.02       16.64      8.27 o
  11   7   3       48.38       34.72     22.96 o
  12   7   3      117.36      133.08     34.61 o
  13   7   3      111.53      114.04     32.48 o
  14   7   3       19.57       45.76     22.20 o
  15   7   3       95.01       92.58     33.02 o
  16   7   3       50.20       76.57     30.52 o
 -18   8   3        9.24        7.06     22.45 o
 -17   8   3        2.35       12.11     12.23 o
 -16   8   3        0.05       11.90     12.00 o
 -15   8   3      136.69      204.09     44.85 o
 -14   8   3      353.00      448.86     62.94 o
 -13   8   3        1.10       22.62     53.57 o
 -12   8   3       97.17      117.66     27.18 o
 -11   8   3        3.84        1.81     13.22 o
 -10   8   3      138.00      145.51     17.88 o
  -9   8   3        0.56        4.15      7.25 o
  -8   8   3      560.37      562.77     32.89 o
  -7   8   3      939.92     1000.27     38.44 o
  -6   8   3       48.23       24.88     10.44 o
  -5   8   3      328.25      327.11     19.68 o
  -4   8   3      123.54      137.70     12.63 o
  -3   8   3      835.62      903.60     36.46 o
  -2   8   3        8.99       11.34      2.69 o
  -1   8   3      273.90      261.34     14.74 o
   0   8   3     1253.71     1278.14     34.45 o
   1   8   3      487.31      504.68     19.59 o
   2   8   3      476.19      530.20     23.04 o
   3   8   3       32.00       27.88      8.97 o
   4   8   3      902.21      832.78     37.74 o
   5   8   3      766.68      729.19     39.48 o
   6   8   3       85.43       66.22     44.86 o
   7   8   3      549.21      570.42     73.94 o
   8   8   3       72.42       41.72     69.18 o
   9   8   3       33.07       24.67     70.72 o
  10   8   3       17.16       37.04     18.13 o
  11   8   3       38.99       60.84     23.00 o
  12   8   3        8.94       12.13     23.21 o
  13   8   3      153.06      182.58     41.00 o
  14   8   3       47.48       77.86     30.61 o
  15   8   3       13.49       53.14     28.19 o
  16   8   3       15.75       70.71     31.89 o
 -17   9   3       29.71       -4.86     45.68 o
 -16   9   3       13.25      -11.81     25.18 o
 -15   9   3       18.63        3.68     39.15 o
 -14   9   3      348.73      356.14     55.57 o
 -13   9   3      298.52      348.77     53.45 o
 -12   9   3       83.61       75.81     22.30 o
 -11   9   3       68.90       40.61     18.88 o
 -10   9   3      156.81      102.36     27.12 o
  -9   9   3      949.76     1074.21     64.89 o
  -8   9   3     1779.29     1866.01     82.56 o
  -7   9   3       94.79       85.75     13.51 o
  -6   9   3      104.43      107.48      8.59 o
  -5   9   3       65.00       50.12      8.15 o
  -4   9   3      284.24      277.15     19.65 o
  -3   9   3      118.92      117.07     16.03 o
  -2   9   3     1352.15     1409.84     54.08 o
  -1   9   3      921.60      884.77     35.92 o
   0   9   3       19.93       26.21      5.72 o
   1   9   3       13.40       20.27      4.10 o
   2   9   3      459.05      509.66     24.65 o
   3   9   3     2072.23     2453.37    108.54 o
   4   9   3     1640.29     1507.62     91.26 o
   5   9   3        0.58       -8.97      6.14 o
   6   9   3        2.02        3.43     17.63 o
   7   9   3      480.83      486.05     55.86 o
   8   9   3      443.02      514.74     87.31 o
   9   9   3      260.11      212.40     53.66 o
  10   9   3        7.39        2.39     17.91 o
  11   9   3       19.19       21.66     17.14 o
  12   9   3       65.71       81.93     27.38 o
  13   9   3        5.28        3.68     16.39 o
  14   9   3       31.56       60.97     28.77 o
  15   9   3      285.48      422.82     65.81 o
 -16  10   3        3.29       -8.09     17.50 o
 -15  10   3        0.18       -8.90     23.89 o
 -14  10   3        1.67       -2.31     24.34 o
 -13  10   3      182.46      180.33     36.21 o
 -12  10   3      290.36      295.77     44.99 o
 -11  10   3       56.60       44.07     10.26 o
 -10  10   3      290.07      332.00     43.01 o
  -9  10   3      476.14      425.53     33.56 o
  -8  10   3       30.42        6.75     15.83 o
  -7  10   3      109.37       73.31     14.41 o
  -6  10   3       48.27       47.12      8.95 o
  -5  10   3        0.36       -3.13      5.86 o
  -4  10   3       30.87       33.38     10.15 o
  -3  10   3      929.73      938.91     46.92 o
  -2  10   3      318.97      335.95     27.35 o
  -1  10   3      168.16      186.64     17.84 o
   0  10   3      291.28      245.63     18.38 o
   1  10   3      329.03      307.23     19.14 o
   2  10   3      180.11      169.49     20.29 o
   3  10   3       26.25       26.45      5.16 o
   4  10   3       16.73        2.44      6.43 o
   5  10   3        1.54       -0.32     13.20 o
   6  10   3      481.31      514.35     77.60 o
   7  10   3      335.63      374.81     67.81 o
   8  10   3       82.39       63.94    108.52 o
   9  10   3        4.29       12.76      7.59 o
  10  10   3        1.13        9.85     11.97 o
  11  10   3      125.86      162.59     38.31 o
  12  10   3        0.74        7.76     31.89 o
  13  10   3       68.15      109.70     34.97 o
  14  10   3       84.33      171.16     45.41 o
 -16  11   3        5.66       -1.75     19.85 o
 -15  11   3        2.31       -0.85     21.56 o
 -14  11   3        6.13      -51.02     51.07 o
 -13  11   3       72.86       67.80     22.40 o
 -12  11   3       10.74      -12.81     15.77 o
 -11  11   3       78.40       27.81     12.09 o
 -10  11   3       10.59      -14.77     20.65 o
  -9  11   3       26.08       11.50     10.74 o
  -8  11   3      129.25       86.69     12.02 o
  -7  11   3        1.11       -1.10      8.26 o
  -6  11   3       69.51       54.24     13.14 o
  -5  11   3       55.28       34.26     11.75 o
  -4  11   3       26.60       28.05     14.33 o
  -3  11   3       96.64      110.83     16.77 o
  -2  11   3      380.21      427.95     37.85 o
  -1  11   3      239.89      283.64     21.80 o
   0  11   3      176.49      198.99     17.59 o
   1  11   3       48.16       64.19     14.30 o
   2  11   3       13.35        9.41      5.95 o
   3  11   3      103.39       92.15     21.13 o
   4  11   3        0.10      -30.74     20.49 o
   5  11   3      148.08      101.37     21.00 o
   6  11   3      112.75       71.95     24.21 o
   7  11   3        3.60      -21.80     32.25 o
   8  11   3      194.66      144.34     39.15 o
   9  11   3       34.33       43.98     28.34 o
  10  11   3        4.79       43.45     24.92 o
  11  11   3        0.57        5.26     16.09 o
  12  11   3        3.40        9.46     21.13 o
  13  11   3        0.02       29.26     47.97 o
  14  11   3       31.29       69.34     38.97 o
 -15  12   3        2.59       -6.68     12.95 o
 -14  12   3        4.52      -10.29     31.48 o
 -13  12   3        2.69      -11.79     22.08 o
 -12  12   3      100.28       96.15     42.63 o
 -11  12   3        7.59       -9.79     17.76 o
 -10  12   3       29.81       14.35     13.33 o
  -9  12   3       40.89       35.94      5.85 o
  -8  12   3       66.26       55.61      9.02 o
  -7  12   3      240.18      280.97     33.09 o
  -6  12   3       13.74       19.92     11.79 o
  -5  12   3        3.83       11.69      9.67 o
  -4  12   3      643.24      690.93     40.19 o
  -3  12   3       40.62       50.92     21.47 o
  -2  12   3      236.36      200.94     27.93 o
  -1  12   3       73.57       86.96     15.95 o
   0  12   3       36.79       65.51     14.32 o
   1  12   3       17.45       17.81      8.98 o
   2  12   3       28.18       14.73     13.22 o
   3  12   3        5.36      -12.95     13.40 o
   4  12   3      257.78      245.06     37.75 o
   5  12   3       57.98       48.83     14.52 o
   6  12   3       47.66       29.59      8.29 o
   7  12   3      152.65      118.27     40.29 o
   8  12   3        2.98        9.27     10.38 o
   9  12   3       21.41       22.10     24.78 o
  10  12   3       17.24        8.57     13.90 o
  11  12   3        2.83      -25.38     26.56 o
  12  12   3       37.89       95.88     47.46 o
  13  12   3       21.93       63.54     61.68 o
 -14  13   3       22.62       20.34     17.46 o
 -13  13   3        7.61       10.63     10.65 o
 -12  13   3       16.73       20.18     11.44 o
 -11  13   3      135.47      170.92     37.18 o
 -10  13   3        0.17        0.60      8.27 o
  -9  13   3       28.20       30.66     16.44 o
  -8  13   3      201.07      266.69     35.18 o
  -7  13   3      357.99      407.67     43.39 o
  -6  13   3      490.61      464.50     45.48 o
  -5  13   3       83.17       99.61     23.60 o
  -4  13   3     1360.78     1205.14    145.01 o
  -3  13   3       12.26       21.48     10.92 o
  -2  13   3       47.76       44.76     13.25 o
  -1  13   3      182.31      211.94     25.39 o
   0  13   3       75.71       62.13     12.78 o
   1  13   3        0.55        0.20     18.40 o
   2  13   3       29.72       20.57     16.77 o
   3  13   3        7.02       -5.65     13.94 o
   4  13   3       39.17       24.89      8.93 o
   5  13   3       13.86      -40.30     36.44 o
   6  13   3        5.12      -47.45     36.22 o
   7  13   3      103.89       76.54     36.97 o
   8  13   3      133.23      216.59     58.19 o
   9  13   3      117.52      103.31     46.94 o
  10  13   3       66.10       53.63     27.87 o
  11  13   3       93.18       98.85     49.91 o
  12  13   3      118.47      156.36     63.11 o
 -12  14   3       15.14       24.85     18.51 o
 -11  14   3       17.66       32.42      7.40 o
 -10  14   3       12.94        2.05     16.13 o
  -9  14   3       77.37       63.69     20.98 o
  -8  14   3        0.80        2.08     15.16 o
  -7  14   3        4.60       -5.94     13.01 o
  -6  14   3      157.73      198.36     29.98 o
  -5  14   3       54.13       87.29     24.82 o
  -4  14   3       35.71       47.14     23.92 o
  -3  14   3       29.68       36.47     19.24 o
  -2  14   3       13.08       13.76      8.89 o
  -1  14   3      106.11      103.32     33.50 o
   0  14   3       92.05       87.63     46.72 o
   1  14   3        0.01       22.53     29.01 o
   2  14   3      139.86      156.32     30.21 o
   3  14   3        7.47      -17.14     18.91 o
   4  14   3       18.32      -47.50     37.64 o
   5  14   3       17.33       -2.21     60.95 o
   6  14   3       36.49       28.18     21.29 o
   7  14   3       59.46       69.18     34.08 o
   8  14   3        0.79       -0.88     11.95 o
   9  14   3        5.99       -6.88     16.20 o
  10  14   3       28.02       18.86     21.55 o
 -11  15   3        0.74        1.04     19.32 o
 -10  15   3        9.46        3.90     21.40 o
  -9  15   3        3.69        8.46     16.51 o
  -8  15   3        6.47       10.03     25.97 o
  -7  15   3       17.54       20.59     17.92 o
  -6  15   3       15.02       24.79     13.53 o
  -5  15   3       19.46        9.69     10.46 o
  -4  15   3      187.19      218.28     38.54 o
  -3  15   3      182.51      253.15     36.24 o
  -2  15   3      166.88      218.47     45.79 o
  -1  15   3       39.95       92.05     51.64 o
   0  15   3      444.38      593.03     62.88 o
   1  15   3        7.39       18.17     13.35 o
   2  15   3       17.37       17.99     10.91 o
   3  15   3       27.85       34.04     19.84 o
   4  15   3        4.99      -11.92     38.80 o
   5  15   3       57.34       43.82     31.09 o
   6  15   3        0.05       -2.23      9.68 o
   7  15   3       34.14       19.44     15.87 o
   8  15   3        2.49      -16.97     26.22 o
   9  15   3       23.19       27.62     24.69 o
  -9  16   3       29.70       34.02     20.50 o
  -8  16   3        0.24       -3.35      8.97 o
  -7  16   3        2.28       -2.80     10.93 o
  -6  16   3       83.83       89.44     28.27 o
  -5  16   3       25.04       42.05     17.96 o
  -4  16   3       28.02       52.50     35.22 o
  -3  16   3        5.97       45.38     28.62 o
  -2  16   3        9.72       56.99     27.73 o
  -1  16   3        7.73       68.69     47.19 o
   0  16   3       85.64      170.48     60.33 o
   1  16   3       17.85       31.71     22.04 o
   2  16   3       84.76       80.51     24.36 o
   3  16   3        3.94      -20.31     34.13 o
   4  16   3       13.86        7.70     24.05 o
   5  16   3       18.25        4.52     38.96 o
   6  16   3       16.79        9.82      6.36 o
   7  16   3       20.58        7.62     17.69 o
  -7  17   3       22.82       36.16     15.31 o
  -6  17   3       60.63       70.80     36.80 o
  -5  17   3        0.01       13.54     22.31 o
  -4  17   3        9.05       29.92     22.33 o
  -3  17   3        6.55       28.06     22.42 o
  -2  17   3       65.41      104.56     35.59 o
  -1  17   3       23.05       87.15     31.46 o
   0  17   3       33.38       74.82     44.06 o
   1  17   3       85.30      124.62     47.64 o
   2  17   3       38.19      -12.58     25.73 o
   3  17   3        0.00      -30.99     31.26 o
   4  17   3        4.56      -62.28     49.81 o
   5  17   3        7.31      -17.51     77.74 o
 -20   0   4       75.07      101.77     23.98 o
 -19   0   4        4.58      -41.98     27.99 o
 -18   0   4        6.82      -38.53     28.40 o
 -17   0   4        2.89      -30.76     34.17 o
 -16   0   4     1413.44     1466.97    144.27 o
 -15   0   4        0.08      -13.45     26.04 o
 -14   0   4      604.94      604.62     85.25 o
 -13   0   4        2.78       43.92     34.47 o
 -12   0   4     2092.07     2487.95    157.88 o
 -11   0   4      278.92      331.99     56.93 o
 -10   0   4     6837.91     7864.99    255.26 o
  -9   0   4       30.44       11.49     15.53 o
  -8   0   4       73.98       84.44     19.93 o
  -7   0   4      185.14      205.76     32.15 o
  -6   0   4     2926.55     2755.13    131.89 o
  -5   0   4       61.18       70.66     15.31 o
  -4   0   4    30946.12    30766.02    451.70 o
  -3   0   4       99.29       88.44     32.89 o
  -2   0   4      237.42      256.86     13.87 o
  -1   0   4        5.13       28.97     13.42 o
   0   0   4       10.56       39.55     36.13 o
   1   0   4       13.71       17.17     19.40 o
   2   0   4     3958.35     3748.26     60.04 o
   3   0   4      147.94      178.61     15.07 o
   4   0   4     6418.18     8165.62     94.29 o
   5   0   4     1410.52     1568.12     49.64 o
   6   0   4    13713.15    16031.08    213.08 o
   7   0   4      288.50      344.86     33.70 o
   8   0   4      432.50      523.28     42.77 o
   9   0   4        0.08       -0.23      4.45 o
  10   0   4     2933.41     3024.06    114.74 o
  11   0   4      214.45      215.84     34.09 o
  12   0   4     5941.68     6946.04    189.48 o
  13   0   4       65.89       64.06     21.64 o
  14   0   4       89.48      104.77     24.72 o
  15   0   4       36.19       23.68     15.30 o
  16   0   4        0.92       -2.12     15.83 o
  17   0   4        0.97        6.09      8.76 o
 -20   1   4       96.26       76.19     13.45 o
 -19   1   4        4.19      -27.64     18.42 o
 -18   1   4       97.01       33.14      9.74 o
 -17   1   4       29.36        9.28     15.17 o
 -16   1   4       53.75       67.15     15.32 o
 -15   1   4        9.97        1.26     27.80 o
 -14   1   4       67.31       29.09     47.29 o
 -13   1   4       55.61       16.37     42.19 o
 -12   1   4     2381.09     2573.22    112.30 o
 -11   1   4        3.79        5.28     34.37 o
 -10   1   4     1642.46     1612.36     82.06 o
  -9   1   4        0.01       -0.59     12.96 o
  -8   1   4     2520.86     2546.51     92.68 o
  -7   1   4       24.55       19.24     10.72 o
  -6   1   4     1175.31     1164.93     45.97 o
  -5   1   4        2.50        2.97      5.97 o
  -4   1   4     5031.18     5012.28     75.69 o
  -3   1   4        0.80       12.54      7.67 o
  -2   1   4      797.41      758.75     20.19 o
  -1   1   4       66.31       64.60     15.15 o
   0   1   4    23769.89    22165.71    182.28 o
   1   1   4        0.17       -0.75      3.58 o
   2   1   4     3564.01     3492.32     51.19 o
   3   1   4        4.11        4.67      3.32 o
   4   1   4    25570.45    26066.76    123.10 o
   5   1   4        4.85        8.77      3.68 o
   6   1   4      551.54      397.97     23.56 o
   7   1   4        0.25       -2.09      3.24 o
   8   1   4     3508.37     3699.10     80.11 o
   9   1   4       56.19       31.01      7.44 o
  10   1   4      722.56      783.40     41.19 o
  11   1   4        3.44        6.77      7.96 o
  12   1   4      290.25      324.89     30.32 o
  13   1   4       24.08       10.13      8.95 o
  14   1   4      214.55      211.20     24.17 o
  15   1   4        0.30        5.97     10.32 o
  16   1   4      272.43      293.52     27.61 o
  17   1   4        0.12       -5.16      6.72 o
 -20   2   4       68.20      104.76     20.72 o
 -19   2   4        0.46       -6.63     13.08 o
 -18   2   4       88.43       80.32     17.81 o
 -17   2   4        9.78       -1.93     12.86 o
 -16   2   4     1272.58     1367.21     80.02 o
 -15   2   4       14.90       -2.90     15.99 o
 -14   2   4       23.24        6.03     39.81 o
 -13   2   4        5.31       -4.51     16.71 o
 -12   2   4       81.98       69.83     15.41 o
 -11   2   4        0.29        2.27     14.93 o
 -10   2   4        0.71        7.40      8.69 o
  -9   2   4      164.79      182.67     25.58 o
  -8   2   4     1775.05     1518.02     71.59 o
  -7   2   4       24.30       14.64      9.86 o
  -6   2   4       28.27        8.57      7.90 o
  -5   2   4       31.60       34.33      7.93 o
  -4   2   4     3957.03     4089.01     69.22 o
  -3   2   4       25.19       41.94      6.31 o
  -2   2   4    12869.33    12628.88     98.81 o
  -1   2   4        0.90       -0.07      6.30 o
   0   2   4    23577.94    23435.33    244.59 o
   1   2   4       72.66       85.52      9.36 o
   2   2   4     1785.43     2024.59     32.22 o
   3   2   4       90.89      101.24      7.87 o
   4   2   4     1471.44     1671.15     34.09 o
   5   2   4      211.68      237.81     15.11 o
   6   2   4      750.44      708.66     27.23 o
   7   2   4      159.36      201.48     16.83 o
   8   2   4     2789.22     2668.68     67.12 o
   9   2   4       57.97       37.42      4.35 o
  10   2   4     2089.43     2319.67     70.12 o
  11   2   4      189.36      227.43     27.90 o
  12   2   4      978.53     1113.75     53.47 o
  13   2   4       13.53        6.37      4.99 o
  14   2   4      419.91      478.98     38.59 o
  15   2   4        0.21       -8.39      6.95 o
  16   2   4       38.46       44.80     18.30 o
  17   2   4        1.92        2.87     13.07 o
 -19   3   4        4.85        1.70     11.74 o
 -18   3   4       83.93       58.55     16.19 o
 -17   3   4        0.06        5.64     13.52 o
 -16   3   4       92.69       89.20     20.49 o
 -15   3   4       51.52       33.13     16.36 o
 -14   3   4      866.23      952.96     62.37 o
 -13   3   4        5.28       -4.33     13.98 o
 -12   3   4     2133.89     2263.76    106.56 o
 -11   3   4       16.22       29.49     20.76 o
 -10   3   4        9.87       12.31      9.76 o
  -9   3   4       40.91       35.21      6.24 o
  -8   3   4     2102.31     1913.16     57.09 o
  -7   3   4       32.98       34.15      2.82 o
  -6   3   4     3459.43     3372.32     57.69 o
  -5   3   4       27.78       33.32      9.07 o
  -4   3   4     5123.08     5244.67     82.20 o
  -3   3   4       38.10       40.90      7.56 o
  -2   3   4      164.40      145.06     11.04 o
  -1   3   4       11.54       35.24      6.00 o
   0   3   4     1479.52     1328.38     30.27 o
   1   3   4        0.62       14.74      8.38 o
   2   3   4     2589.98     2597.39     43.85 o
   3   3   4        9.15        9.07      6.85 o
   4   3   4    17690.21    17090.93    139.72 o
   5   3   4        6.58       10.24      4.22 o
   6   3   4      405.60      470.33     21.14 o
   7   3   4       51.84       38.36      5.97 o
   8   3   4     1902.15     2035.07     57.41 o
   9   3   4        0.49        5.11      6.01 o
  10   3   4     2528.63     2703.18     75.04 o
  11   3   4       88.49      127.43     18.94 o
  12   3   4     1113.56     1163.32     54.02 o
  13   3   4        2.56       11.25      5.79 o
  14   3   4       87.16       78.30     11.60 o
  15   3   4        7.42        4.67     12.88 o
  16   3   4      140.43      184.64     38.50 o
  17   3   4        1.34       -2.90     15.79 o
 -19   4   4       10.88        4.98     10.15 o
 -18   4   4       11.13       34.95     15.29 o
 -17   4   4        3.92       -4.13     13.34 o
 -16   4   4      847.32      935.20     66.72 o
 -15   4   4        5.41      -11.82     10.26 o
 -14   4   4      137.26      124.65     21.89 o
 -13   4   4        6.47       16.49     14.32 o
 -12   4   4      187.90      234.64     28.71 o
 -11   4   4       60.31       30.89     15.75 o
 -10   4   4      122.82       80.47     16.32 o
  -9   4   4        1.02       -8.62     12.77 o
  -8   4   4     2504.31     2512.39     67.87 o
  -7   4   4       11.12        9.59      6.79 o
  -6   4   4     5120.99     5402.98    101.32 o
  -5   4   4        8.39        8.79      3.79 o
  -4   4   4      134.92      154.59     11.77 o
  -3   4   4      728.14      807.63     31.05 o
  -2   4   4      110.07      170.06     13.55 o
  -1   4   4      132.52      137.77      9.19 o
   0   4   4     9170.48     8887.88     70.59 o
   1   4   4       72.29       73.31     14.34 o
   2   4   4       41.05       72.54      8.46 o
   3   4   4       35.55       23.99      4.29 o
   4   4   4       88.40      123.16     12.32 o
   5   4   4       85.37       75.59      7.14 o
   6   4   4       15.14       17.81      3.00 o
   7   4   4      160.71      129.70     11.30 o
   8   4   4       68.51       71.48     10.11 o
   9   4   4       17.04       16.93      7.25 o
  10   4   4     2709.25     3075.82     77.99 o
  11   4   4        4.95       40.67     14.11 o
  12   4   4     2553.05     3017.60    106.45 o
  13   4   4       39.71       37.28     11.94 o
  14   4   4        0.25       14.67     10.40 o
  15   4   4        1.29        7.63     12.93 o
  16   4   4       48.89       82.48     31.25 o
  17   4   4        1.03        4.50     10.79 o
 -19   5   4        2.32       -3.22     16.33 o
 -18   5   4       87.82      118.50     34.44 o
 -17   5   4        9.93       33.68     19.99 o
 -16   5   4       62.29       81.66     20.55 o
 -15   5   4        3.36       -4.20      9.78 o
 -14   5   4      157.33      153.27     24.14 o
 -13   5   4        3.06      -10.67     26.50 o
 -12   5   4      364.51      402.08     35.34 o
 -11   5   4       16.38        7.28     15.05 o
 -10   5   4      830.09      777.65     47.91 o
  -9   5   4       32.62       27.27      8.84 o
  -8   5   4     1483.88     1656.24     52.02 o
  -7   5   4       54.26       40.26      9.46 o
  -6   5   4     5038.91     5324.63     76.45 o
  -5   5   4       23.70       26.04      6.52 o
  -4   5   4      817.39      807.68     33.04 o
  -3   5   4       57.82       35.74      6.19 o
  -2   5   4       54.73       34.20      6.93 o
  -1   5   4       11.29        6.56      1.92 o
   0   5   4      592.24      490.51     18.50 o
   1   5   4      157.44      123.71     10.78 o
   2   5   4     1087.61     1115.56     34.22 o
   3   5   4      119.49      160.19     11.97 o
   4   5   4    10712.88    10555.03    108.25 o
   5   5   4        0.31       -1.98      2.97 o
   6   5   4     2060.77     2019.10     36.64 o
   7   5   4      251.62      244.55     13.29 o
   8   5   4      117.30      116.04      9.95 o
   9   5   4       77.79       89.46     13.23 o
  10   5   4     1763.57     2020.69     61.54 o
  11   5   4       82.37       99.18     14.20 o
  12   5   4      220.63      290.57     35.46 o
  13   5   4        1.33        7.46     11.81 o
  14   5   4       42.32       40.94     20.53 o
  15   5   4        5.83        9.07      8.66 o
  16   5   4       96.40      138.49     35.99 o
 -19   6   4        1.88       17.86     24.37 o
 -18   6   4       15.78       23.91     17.86 o
 -17   6   4       46.92       55.93     20.45 o
 -16   6   4      647.36      872.87     85.57 o
 -15   6   4       31.37       24.39     13.67 o
 -14   6   4       10.41       -3.58      8.00 o
 -13   6   4       83.94       66.45      9.92 o
 -12   6   4       13.14        2.79      5.76 o
 -11   6   4       31.84       18.09      5.65 o
 -10   6   4      225.17      190.86     24.49 o
  -9   6   4       51.47       43.04     17.51 o
  -8   6   4      825.29      951.09     50.95 o
  -7   6   4      345.09      392.19     25.60 o
  -6   6   4     6281.85     6644.98     89.16 o
  -5   6   4        0.02        5.53      7.61 o
  -4   6   4    19168.72    19879.92    198.00 o
  -3   6   4        0.10       23.82      7.37 o
  -2   6   4     1444.07     1898.16     43.41 o
  -1   6   4      380.62      405.55     18.67 o
   0   6   4     3368.17     3596.17     52.97 o
   1   6   4        4.87        3.84      3.81 o
   2   6   4       10.74        0.49      8.15 o
   3   6   4       33.55       28.26      4.68 o
   4   6   4        7.07        8.58      3.26 o
   5   6   4       52.01       33.03      4.11 o
   6   6   4        0.66        1.33      4.62 o
   7   6   4      126.16      108.20      8.72 o
   8   6   4     2906.04     2974.70     65.44 o
   9   6   4      289.61      302.99     17.87 o
  10   6   4       37.11       43.13      8.76 o
  11   6   4        7.21       16.44     20.97 o
  12   6   4     1560.04     1879.21    119.99 o
  13   6   4       18.00       23.45     16.92 o
  14   6   4       35.20       40.66     21.27 o
  15   6   4        0.82       24.65     20.84 o
  16   6   4       60.95      102.83     34.09 o
 -18   7   4        0.03       10.61     19.10 o
 -17   7   4        7.80        9.33     11.42 o
 -16   7   4       13.54       10.32     19.28 o
 -15   7   4        4.19       -5.12      7.55 o
 -14   7   4       12.28       26.50      9.76 o
 -13   7   4       64.89       65.15     16.56 o
 -12   7   4      537.17      667.18     50.04 o
 -11   7   4        9.23        3.94      5.49 o
 -10   7   4        1.66        1.03     17.07 o
  -9   7   4       53.17       33.07      6.27 o
  -8   7   4      842.81      869.29     49.22 o
  -7   7   4        1.58        2.78      3.40 o
  -6   7   4     2711.34     2749.32     60.08 o
  -5   7   4      160.80      188.89     17.79 o
  -4   7   4     1010.84     1140.07     48.36 o
  -3   7   4      180.82      164.45     17.95 o
  -2   7   4     1758.92     1913.87     45.84 o
  -1   7   4      519.43      538.15     22.89 o
   0   7   4     4397.89     4379.66     62.07 o
   1   7   4       23.95       30.50      5.91 o
   2   7   4      343.50      310.22     15.38 o
   3   7   4       71.01       49.63     28.53 o
   4   7   4      256.96      280.77     51.80 o
   5   7   4      127.33      102.08     32.49 o
   6   7   4      689.55      607.82     81.80 o
   7   7   4        0.04        5.87      3.36 o
   8   7   4     1706.41     1829.87     57.93 o
   9   7   4       79.61       52.28     96.42 o
  10   7   4       62.81       90.69     59.93 o
  11   7   4        2.36        3.51     16.79 o
  12   7   4       81.55      100.48     32.55 o
  13   7   4        2.76       12.12     13.84 o
  14   7   4        4.27       14.29     14.34 o
  15   7   4        7.09       14.03     14.63 o
  16   7   4      175.56      318.61     56.98 o
 -18   8   4       22.38       30.14     17.70 o
 -17   8   4        0.16       -4.45     12.64 o
 -16   8   4       16.30       36.32     24.41 o
 -15   8   4       57.05       70.52     24.63 o
 -14   8   4        0.89        4.18     24.74 o
 -13   8   4        1.65       10.68     36.31 o
 -12   8   4       20.00       24.32     11.04 o
 -11   8   4        1.24       -1.97      9.68 o
 -10   8   4      147.35      161.28     30.36 o
  -9   8   4       91.86      121.04     17.83 o
  -8   8   4       97.72       79.28     12.12 o
  -7   8   4        5.18        3.96     10.08 o
  -6   8   4      557.06      539.30     37.92 o
  -5   8   4      159.27      159.19     17.59 o
  -4   8   4       77.33       68.18     24.45 o
  -3   8   4      297.36      332.64     26.41 o
  -2   8   4     2174.82     2092.17     50.74 o
  -1   8   4       53.99       74.46      9.45 o
   0   8   4      440.62      421.19     22.71 o
   1   8   4      319.21      268.83     14.22 o
   2   8   4      158.08      176.86      9.76 o
   3   8   4       15.18        7.59      2.19 o
   4   8   4       42.12       21.49      6.29 o
   5   8   4       17.12       22.07     14.27 o
   6   8   4       11.22       -2.32     13.67 o
   7   8   4       25.94        7.16      9.94 o
   8   8   4      186.15      297.74    160.09 o
   9   8   4       11.84       -1.87     76.01 o
  10   8   4      159.94       92.54     62.79 o
  11   8   4        7.50       26.57     22.15 o
  12   8   4      287.75      402.78     59.08 o
  13   8   4       18.78       44.27     23.25 o
  14   8   4       62.89      142.59     40.81 o
  15   8   4        3.17       16.55     39.92 o
 -17   9   4        0.11       20.73     19.39 o
 -16   9   4       35.88      112.72     34.54 o
 -15   9   4        1.27       -8.86     13.56 o
 -14   9   4       45.52       62.73     25.52 o
 -13   9   4        0.21       11.50     18.68 o
 -12   9   4        6.97        8.93     24.81 o
 -11   9   4       40.72       50.93     10.12 o
 -10   9   4      298.13      240.93     38.40 o
  -9   9   4      134.52      175.97     30.91 o
  -8   9   4      130.98       77.36     12.21 o
  -7   9   4      152.86      152.92     16.83 o
  -6   9   4      101.31       70.82     12.79 o
  -5   9   4        1.62        3.08      8.52 o
  -4   9   4        4.78        2.87      9.61 o
  -3   9   4        2.64       -2.22      5.09 o
  -2   9   4        0.13        2.22      5.66 o
  -1   9   4        1.33        4.69      5.70 o
   0   9   4        4.36       -7.50      8.65 o
   1   9   4       18.55       15.32      5.29 o
   2   9   4      130.12       81.46      7.82 o
   3   9   4      276.21      251.56     24.74 o
   4   9   4      407.16      312.13     57.42 o
   5   9   4       44.76       37.85     11.07 o
   6   9   4        7.29        8.09     17.93 o
   7   9   4       66.51       70.19     21.55 o
   8   9   4      166.13      149.36     41.50 o
   9   9   4        2.18       60.59     43.96 o
  10   9   4       20.92      106.94     51.04 o
  11   9   4        3.63        0.32     37.30 o
  12   9   4        0.01       27.84     17.51 o
  13   9   4        1.53       28.20     27.53 o
  14   9   4        0.94       26.38     23.08 o
  15   9   4       11.37       75.47     43.00 o
 -16  10   4       37.06       52.59     24.14 o
 -15  10   4        0.26      -17.20     24.00 o
 -14  10   4        1.00      -33.02     30.29 o
 -13  10   4       68.92       50.17     36.86 o
 -12  10   4      232.29      201.62     35.47 o
 -11  10   4        4.29      -27.10     37.89 o
 -10  10   4      307.83      291.64     41.87 o
  -9  10   4        0.08      -27.05     19.58 o
  -8  10   4      365.06      353.12     25.85 o
  -7  10   4      132.93      104.32     11.94 o
  -6  10   4       10.98        0.88      9.46 o
  -5  10   4        4.61        1.21     11.52 o
  -4  10   4      282.97      249.49     24.97 o
  -3  10   4      225.88      244.15     23.82 o
  -2  10   4     1735.72     1783.94     58.64 o
  -1  10   4      205.13      211.75     18.60 o
   0  10   4      334.80      289.62     19.61 o
   1  10   4        5.80       -0.67      5.13 o
   2  10   4      364.36      385.11     21.93 o
   3  10   4       20.44       10.95      4.27 o
   4  10   4       22.43       17.43     16.44 o
   5  10   4        0.04      -13.66     19.57 o
   6  10   4       39.22       28.05      7.09 o
   7  10   4        9.53      -15.73     23.97 o
   8  10   4       52.95      -29.15     38.27 o
  10  10   4       51.66       54.05     12.63 o
  11  10   4        4.01       21.59     42.52 o
  12  10   4       78.27      134.08     40.07 o
  13  10   4       21.30       51.48     38.57 o
  14  10   4       32.37       72.88     42.39 o
 -16  11   4       33.50        2.05     21.37 o
 -15  11   4        6.75        6.52     25.45 o
 -14  11   4       63.67       23.17     36.54 o
 -13  11   4        0.89      -11.13     29.70 o
 -12  11   4       18.94       -0.79     14.34 o
 -11  11   4        7.76      -15.35     16.47 o
 -10  11   4      522.02      488.94     56.84 o
  -9  11   4       50.14        5.39     22.45 o
  -8  11   4        3.52       -1.37      8.98 o
  -7  11   4        9.06       15.00      8.47 o
  -6  11   4      186.08      207.54     20.06 o
  -5  11   4       59.76       61.12     13.94 o
  -4  11   4     1883.75     2067.49     67.41 o
  -3  11   4      136.95      109.18     16.93 o
  -2  11   4       19.35       25.14     19.92 o
  -1  11   4      128.82      204.30     25.75 o
   0  11   4     1139.60     1308.02     58.94 o
   1  11   4      150.74      152.93     19.20 o
   2  11   4        8.66        9.77      7.73 o
   3  11   4       44.83       39.42     28.18 o
   4  11   4       16.95        2.80     18.08 o
   5  11   4        7.80      -14.59     24.41 o
   6  11   4      111.22       54.17     23.72 o
   7  11   4       42.59        2.50     25.55 o
   8  11   4       67.52       27.79      7.59 o
  10  11   4       43.31       53.46     34.08 o
  11  11   4        0.16        3.96     16.16 o
  12  11   4        5.96        8.35     20.16 o
  13  11   4        0.19        0.20     11.76 o
 -15  12   4        4.13       -5.72     22.50 o
 -14  12   4       45.33       33.08     35.81 o
 -13  12   4       13.07       -9.47     16.66 o
 -12  12   4       11.88       -3.41     19.12 o
 -11  12   4        5.09        7.18      7.46 o
 -10  12   4       18.26       -3.37     16.68 o
  -9  12   4       17.45       12.85      9.73 o
  -8  12   4       17.56        3.76     12.60 o
  -7  12   4       57.36       69.38     15.70 o
  -6  12   4      195.18      147.99     19.26 o
  -5  12   4        0.39        9.13      9.57 o
  -4  12   4     4881.94     5056.38    108.89 o
  -3  12   4      256.13      292.81     35.02 o
  -2  12   4      406.79      425.24     37.13 o
  -1  12   4       16.05       43.63     15.63 o
   0  12   4       20.78       20.17     12.79 o
   1  12   4       15.29       12.37      8.63 o
   2  12   4      407.20      420.39     51.78 o
   3  12   4       42.38       34.44     14.35 o
   4  12   4       15.11        6.60     14.07 o
   5  12   4       27.67      -11.56     18.56 o
   6  12   4      200.27      170.53     45.38 o
   7  12   4       28.29       -8.61     26.38 o
   8  12   4       20.17      -10.82     28.16 o
   9  12   4        8.86       51.30     32.85 o
  10  12   4      287.02      319.51     78.14 o
  11  12   4       21.90       85.78     47.93 o
  12  12   4      271.80      314.37     84.85 o
 -14  13   4        4.34       -3.62     14.09 o
 -13  13   4        0.15       -4.32      7.74 o
 -12  13   4        7.69       -9.82     13.17 o
 -11  13   4       21.56       50.15     16.41 o
 -10  13   4      221.39      292.96     47.65 o
  -9  13   4      112.16      103.41     24.60 o
  -8  13   4       85.18      127.09     22.46 o
  -7  13   4       20.76        5.78     10.42 o
  -6  13   4      662.41      581.68     49.83 o
  -5  13   4      135.44      187.97     30.51 o
  -4  13   4      238.04      287.94     39.86 o
  -3  13   4      121.09      134.85     22.90 o
  -2  13   4      276.46      317.30     33.97 o
  -1  13   4       24.46       30.87     13.50 o
   0  13   4       60.83       64.62     20.02 o
   1  13   4       50.94       63.32     18.84 o
   2  13   4      146.34      132.75     28.31 o
   3  13   4       12.66       -3.48     14.41 o
   4  13   4       15.74      -49.18     49.07 o
   5  13   4       16.53      -47.30     36.30 o
   6  13   4       26.21      -11.47     31.44 o
   7  13   4       52.64       40.23     14.81 o
   8  13   4       56.28       82.82     38.19 o
   9  13   4        5.86        9.36     25.84 o
  10  13   4      182.25      219.19     68.48 o
  11  13   4        7.16       38.23     36.91 o
 -12  14   4       27.56       10.85      7.71 o
 -11  14   4        6.63       16.31      7.24 o
 -10  14   4      116.29      143.31     35.79 o
  -9  14   4        0.20      -16.78     12.37 o
  -8  14   4       55.83       53.99     13.60 o
  -7  14   4        0.32       -3.41      9.47 o
  -6  14   4       92.18      107.68     26.92 o
  -5  14   4       61.09       71.68     23.56 o
  -4  14   4       62.02       82.65     23.30 o
  -3  14   4        3.64        4.32      8.64 o
  -2  14   4     1048.60     1188.57     65.12 o
  -1  14   4       92.73      131.59     31.23 o
   0  14   4      528.38      649.74     64.10 o
   1  14   4        1.74        5.61     20.42 o
   2  14   4      135.30      132.35     27.83 o
   3  14   4       17.16       -7.99     17.19 o
   4  14   4       38.14       -1.76     19.05 o
   5  14   4        4.71      -63.31     42.20 o
   6  14   4        0.39      -36.80     35.28 o
   7  14   4        0.20       18.52      8.82 o
   8  14   4       42.68       35.96     33.33 o
   9  14   4        4.57       -2.93     15.87 o
  10  14   4       28.45       40.99     33.53 o
 -11  15   4        9.32       20.08     21.29 o
 -10  15   4       50.04       55.99     25.22 o
  -9  15   4        8.11       10.32     12.22 o
  -8  15   4       47.14       59.98     14.13 o
  -7  15   4        6.83       14.77     14.24 o
  -6  15   4      343.17      418.75     54.85 o
  -5  15   4       18.60       17.86     22.06 o
  -4  15   4       54.54       84.72     21.93 o
  -3  15   4        6.85       32.01     19.94 o
  -2  15   4       22.51       97.76     54.59 o
  -1  15   4        0.57       42.36     36.19 o
   0  15   4       46.81       76.69     35.08 o
   1  15   4       11.01        8.53     27.59 o
   2  15   4       20.02        3.26     12.59 o
   3  15   4       30.37       17.54     10.11 o
   4  15   4      158.31      159.57     33.38 o
   5  15   4        0.12      -10.34     20.43 o
   6  15   4       52.40       54.81     35.72 o
   7  15   4       19.90       34.80     28.33 o
   8  15   4        2.51        4.11     11.10 o
  -9  16   4        0.26       51.49     45.41 o
  -8  16   4        0.12       12.09     12.04 o
  -7  16   4       15.23       25.31     18.15 o
  -6  16   4       18.49       25.84     13.95 o
  -5  16   4        0.40        6.20     20.34 o
  -4  16   4      225.47      284.75     51.63 o
  -3  16   4        3.50       35.29     25.92 o
  -2  16   4      109.10      185.54     66.32 o
  -1  16   4        7.64       43.65     40.75 o
   0  16   4        8.29       38.49     27.51 o
   1  16   4        0.14       20.14     17.91 o
   2  16   4       91.11       90.91     26.15 o
   3  16   4        0.86      -17.26     40.18 o
   4  16   4        0.53      -25.02     58.42 o
   5  16   4        1.27      -20.48     58.07 o
   6  16   4       51.42       70.48     42.97 o
  -6  17   4      108.35       90.22     44.41 o
  -5  17   4        0.34       28.62     22.79 o
  -4  17   4        5.34       13.86     25.80 o
  -3  17   4        0.36       36.98     24.23 o
  -2  17   4        0.19       56.22     28.62 o
  -1  17   4        8.92       41.95     40.43 o
   0  17   4       43.32       94.12     46.67 o
   1  17   4        1.07       31.35     27.27 o
   2  17   4        0.06      -54.33     36.22 o
   3  17   4        2.94      -61.37     40.91 o
   4  17   4       63.79       74.07     26.97 o
 -20   1   5        1.68      -31.29     20.86 o
 -19   1   5        0.07      -31.17     20.78 o
 -18   1   5        0.54      -22.15     27.32 o
 -17   1   5       12.15      -21.68     19.72 o
 -16   1   5        0.05      -28.18     20.75 o
 -15   1   5       86.00       68.69     12.75 o
 -14   1   5        6.44      -38.39     25.59 o
 -13   1   5       42.93       10.83     13.99 o
 -12   1   5        9.03      -27.33     25.98 o
 -11   1   5       45.37       29.48      8.47 o
 -10   1   5      169.67      145.34     26.23 o
  -9   1   5      202.08      269.30     31.64 o
  -8   1   5        1.46       26.90      8.12 o
  -7   1   5        0.06        3.02     10.64 o
  -6   1   5      183.17      246.02     28.29 o
  -5   1   5     1367.01     1236.28     48.70 o
  -4   1   5      648.02      665.67     28.95 o
  -3   1   5      231.36      205.71     12.06 o
  -2   1   5        6.77        4.55      3.34 o
  -1   1   5        8.06       38.52     10.57 o
   0   1   5     2409.74     2857.44     61.61 o
   1   1   5      141.80      137.45     12.82 o
   2   1   5       50.64       67.09      6.92 o
   3   1   5      985.80     1158.82     32.10 o
   4   1   5     1631.47     1642.44     44.15 o
   5   1   5      213.38      275.80     20.92 o
   6   1   5      266.78      279.34     17.73 o
   7   1   5        1.10       16.45      4.71 o
   8   1   5       21.57       19.43      4.67 o
   9   1   5       76.26       39.28      8.11 o
  10   1   5        5.37       13.94      5.23 o
  11   1   5       18.85       14.95      7.72 o
  12   1   5        5.40        5.31      3.03 o
  13   1   5       67.09       44.81      7.97 o
  14   1   5        2.03       -4.09      9.13 o
  15   1   5        5.67       -0.11      6.02 o
  16   1   5        6.68        0.55      6.46 o
  17   1   5        0.67        8.28     19.82 o
 -20   2   5        0.03      -30.02     20.01 o
 -19   2   5        1.57      -24.75     16.50 o
 -18   2   5       22.86       -0.49     14.69 o
 -17   2   5        5.67       -1.28     12.73 o
 -16   2   5       14.78      -10.17      9.10 o
 -15   2   5      136.26      135.37     30.00 o
 -14   2   5       47.77       40.57     11.67 o
 -13   2   5       15.47       48.94     44.65 o
 -12   2   5      168.74      210.19     33.23 o
 -11   2   5      903.38     1054.93     71.07 o
 -10   2   5      181.94      212.00     31.23 o
  -9   2   5        0.04        3.09      8.61 o
  -8   2   5     1076.48     1154.11     79.75 o
  -7   2   5     1533.71     1347.00     66.34 o
  -6   2   5      126.91       70.42     10.24 o
  -5   2   5        2.06        0.74      7.43 o
  -4   2   5       16.85       23.40      5.78 o
  -3   2   5       38.00       21.68      4.11 o
  -2   2   5      388.48      344.55     15.88 o
  -1   2   5     1145.60     1255.76     37.86 o
   0   2   5      139.57      136.44     11.23 o
   1   2   5     1460.75     1333.57     45.86 o
   2   2   5     1123.39     1203.40     30.19 o
   3   2   5      524.35      614.61     23.63 o
   4   2   5      378.03      566.04     24.02 o
   5   2   5      301.29      287.93     22.21 o
   6   2   5      548.64      638.81     30.27 o
   7   2   5        2.82        1.62      4.75 o
   8   2   5      318.33      369.98     26.41 o
   9   2   5      156.42      154.65     17.72 o
  10   2   5       16.14       17.80      8.60 o
  11   2   5       46.21       60.93     10.99 o
  12   2   5       19.68       18.64      5.39 o
  13   2   5        0.64        1.44      5.65 o
  14   2   5        0.40        2.63      5.11 o
  15   2   5        2.38       -0.69      7.32 o
  16   2   5        3.53        0.33     10.05 o
 -19   3   5       21.80       24.76     11.62 o
 -18   3   5        0.03       -5.98      8.61 o
 -17   3   5      101.42      100.05     22.61 o
 -16   3   5       21.56       10.56      5.07 o
 -15   3   5       68.75       37.10     26.44 o
 -14   3   5      205.92      284.19     42.43 o
 -13   3   5      746.72      869.63     71.51 o
 -12   3   5       11.20       21.40     14.05 o
 -11   3   5       21.47        4.64     28.34 o
 -10   3   5        2.10       10.80     11.56 o
  -9   3   5       25.04       22.06      9.08 o
  -8   3   5       85.93      105.11     11.48 o
  -7   3   5      301.57      284.46     30.55 o
  -6   3   5      665.77      671.93     46.20 o
  -5   3   5     4209.77     4213.35    114.04 o
  -4   3   5     1679.47     1523.54     54.12 o
  -3   3   5      145.40      208.79     15.07 o
  -2   3   5      664.97      631.48     25.11 o
  -1   3   5      303.64      273.61     16.01 o
   0   3   5       22.07       25.13      6.83 o
   1   3   5      132.08      104.89     11.43 o
   2   3   5     3296.95     3333.15     61.38 o
   3   3   5     1860.40     1701.78     52.63 o
   4   3   5      119.13      145.31     14.13 o
   5   3   5        4.08      -13.44      9.73 o
   6   3   5      689.02      724.07     27.56 o
   7   3   5      801.79      845.98     35.82 o
   8   3   5       20.47       22.54      5.65 o
   9   3   5       15.48       16.04      3.95 o
  10   3   5      468.64      525.54     33.28 o
  11   3   5        0.03        0.80      8.14 o
  12   3   5      191.91      194.92     22.01 o
  13   3   5       17.37       18.42      5.91 o
  14   3   5       43.95       45.88     13.82 o
  15   3   5        3.27       17.60     11.25 o
  16   3   5       41.98       60.14     22.58 o
 -19   4   5       10.70       -3.60     20.97 o
 -18   4   5       18.46       28.51      9.95 o
 -17   4   5      226.73      247.86     35.84 o
 -16   4   5        0.06       -4.59      7.16 o
 -15   4   5        5.14        2.13      9.49 o
 -14   4   5      160.77      158.19     25.59 o
 -13   4   5      814.25      936.57     62.44 o
 -12   4   5      365.20      411.97     38.87 o
 -11   4   5       64.65       47.56     16.82 o
 -10   4   5        0.29        1.53      6.53 o
  -9   4   5        2.89        5.12     10.08 o
  -8   4   5      303.73      324.48     34.13 o
  -7   4   5     2437.40     2600.05     98.19 o
  -6   4   5     6763.40     6861.35    153.34 o
  -5   4   5     2442.00     2332.69     55.48 o
  -4   4   5     1264.52     1165.36     59.38 o
  -3   4   5     2055.57     2216.66     54.84 o
  -2   4   5       42.86       53.42     10.97 o
  -1   4   5     3415.22     3267.43     64.01 o
   0   4   5      214.38      245.56     16.64 o
   1   4   5      302.48      382.04     24.12 o
   2   4   5      252.35      267.48     16.62 o
   3   4   5      165.92      121.80     13.21 o
   4   4   5      748.86      747.79     34.33 o
   5   4   5       12.95        5.08      6.15 o
   6   4   5       70.26       57.07      9.05 o
   7   4   5       36.48       43.44      6.96 o
   8   4   5       79.24       47.07      7.08 o
   9   4   5      173.94      170.42     17.00 o
  10   4   5      240.96      318.52     25.57 o
  11   4   5      165.42      166.99     18.95 o
  12   4   5        0.52       11.61      9.00 o
  13   4   5        2.84        6.76     12.71 o
  14   4   5        2.10        6.40      6.31 o
  15   4   5       14.22       11.26     13.34 o
  16   4   5       10.61       17.04     16.91 o
 -19   5   5       64.24      107.13     33.17 o
 -18   5   5       17.53       22.90     17.33 o
 -17   5   5        0.16        7.51     19.38 o
 -16   5   5       18.92        5.65     14.53 o
 -15   5   5       17.92        2.30     12.03 o
 -14   5   5        1.93      -18.14     14.53 o
 -13   5   5      285.62      272.10     28.49 o
 -12   5   5      405.75      451.19     38.80 o
 -11   5   5      469.70      458.20     30.40 o
 -10   5   5      800.86      802.70     39.04 o
  -9   5   5     2866.76     2933.17     94.09 o
  -8   5   5      496.23      438.70     34.09 o
  -7   5   5       66.23       47.37     24.97 o
  -6   5   5      377.37      334.38     20.79 o
  -5   5   5     1566.96     1482.82     44.27 o
  -4   5   5     2269.49     2317.04     68.07 o
  -3   5   5       52.67       32.90      7.38 o
  -2   5   5       94.30      107.94     10.17 o
  -1   5   5     1317.28     1414.78     35.73 o
   0   5   5     5551.91     5983.52     68.01 o
   1   5   5     3175.68     3303.61     63.67 o
   2   5   5        0.43        1.03      3.13 o
   3   5   5      783.28      890.90     34.94 o
   4   5   5       62.84       31.55      5.63 o
   5   5   5        8.23        3.35      4.72 o
   6   5   5      770.79      769.27     35.73 o
   7   5   5     1006.17      812.07     26.49 o
   8   5   5     1428.59     1372.48     38.34 o
   9   5   5       37.64       50.23      9.45 o
  10   5   5      211.88      221.26     20.61 o
  11   5   5       23.09       37.45     11.62 o
  12   5   5      264.33      304.40     49.65 o
  13   5   5       27.70       42.34     21.21 o
  14   5   5        4.71        6.24     25.49 o
  15   5   5        2.76       20.42     17.29 o
  16   5   5       65.58      112.52     38.10 o
 -19   6   5        1.41       14.82     23.48 o
 -18   6   5       49.31       95.72     32.53 o
 -17   6   5      238.25      313.39     55.52 o
 -16   6   5        5.25       -3.94      8.45 o
 -15   6   5       28.12       28.35      8.35 o
 -14   6   5       51.08       30.72      5.98 o
 -13   6   5      452.48      384.27     39.05 o
 -12   6   5       26.19       24.42      8.51 o
 -11   6   5       61.93       80.16     17.65 o
 -10   6   5      297.56      302.84     33.16 o
  -9   6   5      389.45      383.16     34.57 o
  -8   6   5     2067.55     1954.55     75.65 o
  -7   6   5     1833.73     1883.91     71.38 o
  -6   6   5     1567.11     1650.44     50.52 o
  -5   6   5      256.19      303.82     21.26 o
  -4   6   5     4809.38     5131.90    125.01 o
  -3   6   5     2636.37     2387.82     60.01 o
  -2   6   5      576.78      632.82     26.16 o
  -1   6   5     3603.82     3869.28     61.52 o
   0   6   5     1163.97     1224.06     32.25 o
   1   6   5       19.46       43.21      9.57 o
   2   6   5       25.32       12.07      9.25 o
   3   6   5     1226.31     1215.39     37.67 o
   4   6   5      358.50      360.35     21.09 o
   5   6   5       85.83       61.33      8.81 o
   6   6   5        9.91        5.04      1.98 o
   7   6   5      228.70      207.42     18.18 o
   8   6   5     4208.22     4316.94    108.00 o
   9   6   5      658.71      835.17     60.71 o
  10   6   5      198.57      242.31     45.90 o
  11   6   5       76.27       95.58     32.04 o
  12   6   5        2.59        1.96     32.89 o
  13   6   5        1.04       -2.61     10.53 o
  14   6   5       15.06       34.11     23.75 o
  15   6   5       46.08       61.55     28.18 o
 -18   7   5       14.09       33.42     25.91 o
 -17   7   5        3.60        3.13     13.03 o
 -16   7   5       28.18       53.88     22.20 o
 -15   7   5       30.58       23.73     12.42 o
 -14   7   5      216.90      203.00     30.27 o
 -13   7   5      356.81      395.42     49.77 o
 -12   7   5       36.88       37.49     13.80 o
 -11   7   5       36.87       37.06     24.67 o
 -10   7   5       33.31       66.69     18.32 o
  -9   7   5      360.24      337.04     32.77 o
  -8   7   5       64.88       71.51     14.00 o
  -7   7   5      143.81      129.05     14.17 o
  -6   7   5       99.67       96.58     10.71 o
  -5   7   5     1670.89     1771.66     63.14 o
  -4   7   5      235.82      250.17     23.58 o
  -3   7   5     2110.44     2112.29     58.71 o
  -2   7   5     5692.52     5405.89     79.20 o
  -1   7   5     2252.92     2450.19     50.94 o
   0   7   5      160.30      123.96     10.52 o
   1   7   5        7.58       -1.61      3.26 o
   2   7   5      729.56      702.38     28.68 o
   3   7   5      945.48      939.36     30.29 o
   4   7   5        9.76        2.10      6.82 o
   5   7   5        9.14       -0.82      1.77 o
   6   7   5      513.56      498.84     29.79 o
   7   7   5     1113.65     1242.58     51.99 o
   8   7   5        0.01       24.59     27.71 o
   9   7   5      158.09      242.01     71.22 o
  10   7   5      596.70      625.28     66.63 o
  11   7   5       25.74       20.17     12.72 o
  12   7   5        0.02       29.65     34.56 o
  13   7   5        4.14       21.25     21.41 o
  14   7   5       48.88      116.22     33.90 o
  15   7   5        6.09       19.03     26.27 o
 -18   8   5       13.38       67.43     31.28 o
 -17   8   5       20.30       32.28     20.71 o
 -16   8   5        0.87        6.66     12.41 o
 -15   8   5       45.40       34.27     16.92 o
 -14   8   5       12.26        5.77     20.94 o
 -13   8   5      575.00      588.31     63.82 o
 -12   8   5      349.92      405.76     39.48 o
 -11   8   5      237.50      216.92     28.45 o
 -10   8   5      337.86      354.75     34.79 o
  -9   8   5      533.81      586.30     44.48 o
  -8   8   5     1621.51     1630.74     71.19 o
  -7   8   5        1.70       11.51     10.65 o
  -6   8   5     1318.85     1320.72     59.47 o
  -5   8   5      455.55      517.83     31.38 o
  -4   8   5      423.68      463.45     33.28 o
  -3   8   5     1472.05     1381.31     50.05 o
  -2   8   5      382.87      418.29     26.38 o
  -1   8   5      230.22      228.13     16.29 o
   0   8   5      156.91      140.59     14.23 o
   1   8   5     2260.64     2389.74     54.68 o
   2   8   5      778.03      764.26     27.96 o
   3   8   5      121.41      118.80      8.13 o
   4   8   5     1273.06     1293.60    117.33 o
   5   8   5      145.79      180.34     47.19 o
   6   8   5      165.03      158.83     42.67 o
   7   8   5      262.57      223.03     55.46 o
   8   8   5      881.07      882.81    109.95 o
   9   8   5      282.43      197.19     48.72 o
  10   8   5        3.76       -9.04     58.26 o
  11   8   5       74.31       69.53     38.81 o
  12   8   5       15.67       31.36     58.63 o
  13   8   5       30.14       41.15     21.86 o
  14   8   5        8.08       19.62     19.94 o
  15   8   5        1.26       28.83     24.98 o
 -17   9   5       25.45       58.24     30.02 o
 -16   9   5       47.83       82.18     30.52 o
 -15   9   5       65.24       42.51     20.48 o
 -14   9   5        5.09       10.98     12.25 o
 -13   9   5       45.58       62.98     21.78 o
 -12   9   5      292.14      416.73     58.65 o
 -11   9   5      512.88      536.91     69.74 o
 -10   9   5        6.33       -7.57      8.34 o
  -9   9   5        0.11       18.62     51.83 o
  -8   9   5      302.18      292.50     28.99 o
  -7   9   5     2513.35     2465.42     86.61 o
  -6   9   5     1150.29     1142.50     48.91 o
  -5   9   5       14.33       16.17      7.18 o
  -4   9   5      326.22      303.59     26.10 o
  -3   9   5       18.55       23.71      9.97 o
  -2   9   5        0.12       10.14      8.33 o
  -1   9   5      449.92      492.38     24.30 o
   0   9   5     2301.44     2304.31     58.49 o
   1   9   5      571.93      597.39     27.24 o
   2   9   5      278.51      282.97     19.02 o
   3   9   5      516.73      549.58     34.02 o
   4   9   5        3.49       43.10     27.69 o
   5   9   5       39.26       44.77     25.60 o
   6   9   5       14.27        8.79     14.22 o
   7   9   5       71.29       72.31     22.98 o
   8   9   5      165.74      103.92     38.21 o
   9   9   5      595.84      617.38     95.12 o
  10   9   5      522.93      523.81     89.19 o
  11   9   5       19.61      -18.76     38.20 o
  12   9   5       19.57       45.41     35.08 o
  13   9   5        0.00       16.84     15.47 o
  14   9   5        0.99       72.02     32.52 o
 -16  10   5        0.55       21.73     20.92 o
 -15  10   5       40.94       75.77     28.68 o
 -14  10   5        7.50       -1.35     22.21 o
 -13  10   5       14.43       12.63     26.15 o
 -12  10   5       29.39       43.67     22.53 o
 -11  10   5       42.38       70.08     26.54 o
 -10  10   5      311.14      383.97     51.17 o
  -9  10   5      399.65      466.30     56.71 o
  -8  10   5      466.46      495.30     33.32 o
  -7  10   5     2276.21     2313.93     72.88 o
  -6  10   5      269.32      256.39     23.75 o
  -5  10   5      674.17      704.65     39.53 o
  -4  10   5     1190.77     1194.32     57.05 o
  -3  10   5      389.38      452.15     31.76 o
  -2  10   5       75.81       60.05      9.56 o
  -1  10   5     1724.34     1750.22     55.66 o
   0  10   5      540.56      550.27     28.67 o
   1  10   5       49.28       49.66     17.01 o
   2  10   5      163.95      153.88     19.18 o
   3  10   5       28.38       10.65     27.50 o
   4  10   5       18.15       22.70     23.53 o
   5  10   5       30.70       29.96     16.63 o
   6  10   5      108.02      114.09     37.55 o
   7  10   5      309.97      290.03     67.64 o
   8  10   5      717.73      763.77    107.08 o
   9  10   5      552.79      584.00     97.54 o
  10  10   5       47.50        3.03     23.46 o
  11  10   5        1.96       -5.00     19.50 o
  12  10   5       30.83       49.68     34.34 o
  13  10   5        5.46       19.10     21.35 o
 -16  11   5        1.40      -12.18     16.63 o
 -15  11   5        1.79       -6.06     42.18 o
 -14  11   5       38.17       16.89     39.07 o
 -13  11   5       26.64       -1.71     28.51 o
 -12  11   5       36.31       15.63     39.64 o
 -11  11   5       10.13       -0.11     20.84 o
 -10  11   5        6.79       -1.63     25.49 o
  -9  11   5      278.82      231.31     26.87 o
  -8  11   5       34.27       13.76      8.32 o
  -7  11   5      123.95      103.92     14.71 o
  -6  11   5        1.57        1.40      7.28 o
  -5  11   5      448.39      442.24     32.51 o
  -4  11   5       37.85       47.04     12.01 o
  -3  11   5      774.04      890.20     45.83 o
  -2  11   5     3340.94     3416.27     86.34 o
  -1  11   5      512.30      503.76     37.76 o
   0  11   5       15.31        7.31     13.44 o
   1  11   5        0.26       13.52      9.84 o
   2  11   5        2.06       -0.30     15.87 o
   3  11   5       47.32       17.06     33.82 o
   4  11   5       66.67       86.67     33.19 o
   5  11   5      105.11      118.48     37.59 o
   6  11   5       67.89       43.26     14.59 o
   7  11   5      353.66      333.20     70.25 o
   8  11   5      104.91       86.89     36.87 o
   9  11   5        6.78        3.15      7.53 o
  10  11   5       61.92       28.16     16.51 o
  11  11   5        2.86       16.16     28.07 o
  12  11   5       48.29       31.53     34.13 o
 -15  12   5        6.32      -31.46     64.89 o
 -14  12   5        1.08      -20.48     55.25 o
 -13  12   5       78.84       83.09     16.72 o
 -12  12   5       39.92       28.94     36.18 o
 -11  12   5        0.23      -19.58     50.93 o
 -10  12   5       15.06      -28.22     42.74 o
  -9  12   5        5.48       -6.98     11.89 o
  -8  12   5      302.14      342.74     37.26 o
  -7  12   5       59.01       35.10      8.65 o
  -6  12   5      121.12      113.32     16.42 o
  -5  12   5       89.63       73.14     15.08 o
  -4  12   5        1.01      -15.79     13.03 o
  -3  12   5      775.67      771.06     45.34 o
  -2  12   5        9.38      -13.45     14.33 o
  -1  12   5       35.82       52.20     26.26 o
   0  12   5       97.92      128.13     20.37 o
   1  12   5      100.53      151.36     31.03 o
   2  12   5      166.79      129.21     31.26 o
   3  12   5       77.53       63.48     16.18 o
   4  12   5      125.02      118.27     39.01 o
   5  12   5        2.96      -31.63     30.47 o
   6  12   5        0.45      -30.88     31.70 o
   7  12   5       45.63       31.28     22.34 o
   8  12   5      137.46      105.96     38.98 o
   9  12   5      114.36       90.29     33.91 o
  10  12   5       30.10        2.13     21.99 o
  11  12   5       25.00       10.99     18.29 o
  12  12   5       18.59       52.95     45.09 o
 -14  13   5        1.75       -5.91     40.45 o
 -13  13   5        2.00      -10.22     16.58 o
 -12  13   5        1.04       -1.69      9.96 o
 -11  13   5        4.06       -9.03     18.50 o
 -10  13   5       30.59        9.84     17.29 o
  -9  13   5      165.61      162.48     24.28 o
  -8  13   5       85.77      100.72     20.10 o
  -7  13   5        0.13       -0.88      4.80 o
  -6  13   5      339.13      367.97     38.87 o
  -5  13   5       26.62       26.66      7.75 o
  -4  13   5       43.47       46.85     17.22 o
  -3  13   5      139.48      164.66     24.63 o
  -2  13   5       55.26       38.39     13.45 o
  -1  13   5      520.95      569.83     61.33 o
   0  13   5      919.39      990.00     81.29 o
   1  13   5      356.31      310.34     46.69 o
   2  13   5        0.01      -13.80     30.67 o
   3  13   5        8.16      -12.38     47.25 o
   4  13   5       52.09        0.54     43.52 o
   5  13   5       43.36       23.33      7.38 o
   6  13   5       32.37        8.38     14.49 o
   7  13   5      275.23      267.03     64.37 o
   8  13   5       44.80       -0.51     28.23 o
   9  13   5        0.08      -34.81     36.13 o
  10  13   5        2.71      -11.15     15.54 o
 -12  14   5       19.10       26.76     22.80 o
 -11  14   5       40.70       31.68     11.86 o
 -10  14   5       54.83       39.94     18.64 o
  -9  14   5       33.38       34.17      8.22 o
  -8  14   5       48.99       43.95     13.02 o
  -7  14   5       14.75       18.69     11.52 o
  -6  14   5        0.04       10.06      8.79 o
  -5  14   5       48.42       42.70     17.06 o
  -4  14   5        0.00        2.98      8.84 o
  -3  14   5       54.53       43.23     13.87 o
  -2  14   5        0.24       -1.15     11.65 o
  -1  14   5      137.24      123.56     29.63 o
   0  14   5      240.45      265.58     44.20 o
   1  14   5        5.61       -4.78      7.46 o
   2  14   5       14.73       -8.69     21.63 o
   3  14   5       89.98       74.01      7.78 o
   4  14   5       10.78      -17.46     20.73 o
   5  14   5        3.51      -12.15     26.22 o
   6  14   5        8.17      -16.07     28.49 o
   7  14   5        1.56      -26.17     32.16 o
   8  14   5       14.31      -25.88     24.17 o
   9  14   5        2.96        7.01     19.59 o
 -11  15   5       35.30       83.48     28.97 o
 -10  15   5        0.25       38.72     27.52 o
  -9  15   5       74.47       83.91     31.56 o
  -8  15   5       21.96       13.64     17.55 o
  -7  15   5       36.55       21.06     15.93 o
  -6  15   5       30.56       69.65     23.97 o
  -5  15   5        0.54       23.07     15.16 o
  -4  15   5      110.67      179.84     42.07 o
  -3  15   5       96.79      156.00     57.07 o
  -2  15   5       98.94      156.28     55.60 o
  -1  15   5        5.42        0.78     11.49 o
   0  15   5        8.39        4.61      9.48 o
   1  15   5        0.05      -23.76     31.64 o
   2  15   5       10.19      -16.67     17.22 o
   3  15   5       14.11      -19.47     34.17 o
   4  15   5       14.22      -40.12     34.38 o
   5  15   5        0.07      -20.57     29.71 o
   6  15   5        7.98      -10.84     24.62 o
   7  15   5       41.50       61.12     30.79 o
   8  15   5       43.54       61.08     34.55 o
  -9  16   5        9.84       34.39     23.96 o
  -8  16   5      110.63      150.62     40.11 o
  -7  16   5       63.88       73.99     28.45 o
  -6  16   5       26.95       68.44     26.89 o
  -5  16   5       34.83       79.78     29.16 o
  -4  16   5       25.81       91.29     34.99 o
  -3  16   5        1.56       33.87     20.60 o
  -2  16   5        0.87       25.13     33.38 o
  -1  16   5       66.66       69.25     34.08 o
   0  16   5       26.53       36.83     33.24 o
   1  16   5        2.93       -9.86     13.30 o
   2  16   5      117.24      105.26     26.28 o
   3  16   5       42.83       13.48     15.50 o
   4  16   5        0.06      -28.96     19.49 o
   5  16   5       94.19       85.51     43.73 o
   6  16   5        0.01       30.61     31.05 o
  -6  17   5       47.21       50.16     26.91 o
  -5  17   5        8.39       55.37     31.81 o
  -4  17   5        1.94       58.05     27.78 o
  -3  17   5        0.02        5.85     11.93 o
  -2  17   5        4.18       37.82     35.62 o
  -1  17   5        7.94       14.55     24.89 o
   0  17   5        2.42       -7.96     16.93 o
   1  17   5        5.30      -47.52     38.78 o
   2  17   5        0.36        5.70     25.45 o
 -20   0   6        2.01      -62.35     41.57 o
 -19   0   6      136.89      219.48     61.07 o
 -18   0   6        3.35      -27.89     31.09 o
 -17   0   6       98.77       72.61     23.85 o
 -16   0   6        5.79      -16.70     32.09 o
 -15   0   6      306.05      320.43     61.63 o
 -14   0   6       30.92        1.40     23.98 o
 -13   0   6      220.08      206.35     46.23 o
 -12   0   6       11.41        9.47     10.12 o
 -11   0   6     1524.86     1665.64    130.03 o
 -10   0   6      132.19      175.00     39.68 o
  -9   0   6     2772.31     2969.33    161.18 o
  -8   0   6        0.04        1.76      9.04 o
  -7   0   6     1955.88     1824.94    118.87 o
  -6   0   6      150.26      106.89     26.91 o
  -5   0   6     3988.33     3813.33    159.09 o
  -4   0   6        6.49        3.59     13.97 o
  -3   0   6     2194.66     2006.69     60.08 o
  -2   0   6      458.79      516.95     39.53 o
  -1   0   6     4074.08     3671.85    159.47 o
   0   0   6        0.79       -0.57     20.05 o
   1   0   6      497.25      519.50     56.55 o
   2   0   6      192.96      219.37     26.87 o
   3   0   6    10312.06    11107.78    169.95 o
   4   0   6       32.11       26.81      5.95 o
   5   0   6      438.78      363.80     32.62 o
   6   0   6       61.25       23.05     17.49 o
   7   0   6     1112.80     1156.84     95.31 o
   8   0   6        3.94        5.70     11.25 o
   9   0   6        8.44        5.34      5.40 o
  10   0   6       15.83       13.20     14.83 o
  11   0   6      175.62      195.13     31.99 o
  12   0   6       22.25       23.22     13.41 o
  13   0   6      160.01      236.52     38.07 o
  14   0   6       23.92        3.49     17.86 o
  15   0   6        1.35      -20.25     22.77 o
  16   0   6        4.67       19.12     24.14 o
 -20   1   6        4.12      -22.41     18.52 o
 -19   1   6       36.13       15.33     15.62 o
 -18   1   6        5.66      -22.98     21.53 o
 -17   1   6       24.85        3.39     11.00 o
 -16   1   6       16.40       -8.85     18.16 o
 -15   1   6      328.98      436.12     53.38 o
 -14   1   6       32.40       10.84     35.57 o
 -13   1   6     1768.72     1832.85    103.81 o
 -12   1   6        1.93       -5.69     23.77 o
 -11   1   6      157.18      163.32     26.63 o
 -10   1   6        4.95       -2.76     12.71 o
  -9   1   6     5484.95     5737.74    158.88 o
  -8   1   6       46.45       55.43     33.61 o
  -7   1   6      211.55      232.04     29.57 o
  -6   1   6       67.90       42.40     58.59 o
  -5   1   6     2396.19     2551.19     59.81 o
  -4   1   6        0.06        1.86      8.54 o
  -3   1   6     6673.76     6546.42    101.52 o
  -2   1   6        0.00        4.55      4.07 o
  -1   1   6      299.04      315.10     24.52 o
   0   1   6      208.22      229.21     20.61 o
   1   1   6      383.83      280.55     19.93 o
   2   1   6       31.23       36.37      6.06 o
   3   1   6     4876.47     5435.51     92.74 o
   4   1   6        4.41       -1.54      5.89 o
   5   1   6      434.22      418.72     28.18 o
   6   1   6        3.55       -7.27     10.79 o
   7   1   6      958.14      965.50     62.20 o
   8   1   6        0.71        1.14      7.26 o
   9   1   6        2.06        4.80      6.32 o
  10   1   6        7.78        1.80      3.53 o
  11   1   6      343.18      350.30     30.08 o
  12   1   6        5.56        5.73      5.62 o
  13   1   6        8.63        6.21      7.84 o
  14   1   6        0.04       -0.81      9.23 o
  15   1   6       95.61      138.79     27.75 o
  16   1   6        2.92        3.80     14.05 o
 -20   2   6        1.85      -13.94     16.79 o
 -19   2   6        6.23        9.97     10.98 o
 -18   2   6        0.00      -26.45     25.90 o
 -17   2   6      135.52      114.09     27.64 o
 -16   2   6        0.00      -11.72     21.86 o
 -15   2   6       62.26       31.76     28.00 o
 -14   2   6        0.13       -6.13     41.05 o
 -13   2   6      611.57      623.35     92.83 o
 -12   2   6      137.20      104.07     73.07 o
 -11   2   6     1853.83     1955.69     99.62 o
 -10   2   6        0.04        7.77     23.55 o
  -9   2   6      167.33      155.70     14.33 o
  -8   2   6      135.97       76.12     17.50 o
  -7   2   6     5624.09     5780.68    151.42 o
  -6   2   6        0.01        9.96     16.65 o
  -5   2   6    22544.94    22042.51    193.59 o
  -4   2   6       13.10       22.91     11.69 o
  -3   2   6      960.36     1008.90     41.14 o
  -2   2   6      107.01      153.38     14.34 o
  -1   2   6     1820.85     1949.67     51.69 o
   0   2   6        0.55        3.41      5.73 o
   1   2   6     7982.54     8649.73    193.10 o
   2   2   6      153.13      139.84     13.72 o
   3   2   6    10303.03    11646.05    145.52 o
   4   2   6       94.57      103.94     12.42 o
   5   2   6      343.12      275.29     21.47 o
   6   2   6       21.97        7.00     12.60 o
   7   2   6       91.83       82.18     17.82 o
   8   2   6        0.38        2.92      9.94 o
   9   2   6        0.54        9.07      3.96 o
  10   2   6        8.32       12.16      5.40 o
  11   2   6       91.61      104.88     17.22 o
  12   2   6        6.18        1.78      5.38 o
  13   2   6       38.44       28.15     11.13 o
  14   2   6        0.33        5.78      5.61 o
  15   2   6      126.52      167.07     37.60 o
  16   2   6        4.30       11.30     22.96 o
 -19   3   6       81.27       85.55     20.72 o
 -18   3   6        1.73      -21.43     21.47 o
 -17   3   6       76.78       50.25      6.83 o
 -16   3   6       38.68        3.21     17.54 o
 -15   3   6      645.55      708.05     69.98 o
 -14   3   6        6.54        1.50     39.75 o
 -13   3   6      524.72      624.23     64.79 o
 -12   3   6       29.22        0.06     25.32 o
 -11   3   6     2888.04     3166.42    126.48 o
 -10   3   6       15.21        5.75     26.26 o
  -9   3   6       96.26       32.51      9.00 o
  -8   3   6        3.10      -26.82     17.93 o
  -7   3   6        1.31       -3.92      8.98 o
  -6   3   6       52.35       52.94     16.08 o
  -5   3   6     4215.39     4487.64     94.47 o
  -4   3   6      491.34      524.55     31.86 o
  -3   3   6    24878.65    26829.13    225.67 o
  -2   3   6       42.98       31.51      7.06 o
  -1   3   6       17.13        5.21      5.42 o
   0   3   6      254.16      271.27     22.59 o
   1   3   6      297.76      324.16     23.63 o
   2   3   6      169.65      160.77     12.17 o
   3   3   6       15.59       12.00      5.98 o
   4   3   6        0.11       10.05      6.06 o
   5   3   6     3564.05     4006.42     94.34 o
   6   3   6       11.77        1.81     18.60 o
   7   3   6      908.45     1000.80     62.08 o
   8   3   6       42.52       15.79      9.57 o
   9   3   6       95.49      128.42     15.82 o
  10   3   6       12.52       14.64      7.03 o
  11   3   6      328.31      319.81     27.15 o
  12   3   6        0.87       14.62     12.07 o
  13   3   6        4.01        0.64      9.92 o
  14   3   6        0.10       -3.87     25.01 o
  15   3   6        3.26       28.68     18.40 o
  16   3   6        2.61       33.78     22.61 o
 -19   4   6        2.44      -34.20     28.38 o
 -18   4   6       52.71       34.90     12.77 o
 -17   4   6      435.65      457.44     50.97 o
 -16   4   6       15.67       22.11     14.53 o
 -15   4   6       13.34       19.54     16.35 o
 -14   4   6        0.58        8.20     11.44 o
 -13   4   6       92.31       64.08     37.05 o
 -12   4   6        3.58        8.15      6.94 o
 -11   4   6       67.57       56.99     17.65 o
 -10   4   6       18.41        9.60     40.15 o
  -9   4   6      572.14      546.17     48.68 o
  -8   4   6        5.51        2.69     18.95 o
  -7   4   6     8705.68     8499.93    186.21 o
  -6   4   6      118.97      100.69     31.42 o
  -5   4   6     3236.24     3279.99     67.00 o
  -4   4   6        7.03       11.73      5.65 o
  -3   4   6    12564.66    13589.57    168.12 o
  -2   4   6      305.26      331.27     23.91 o
  -1   4   6    10645.71    10836.01    126.08 o
   0   4   6       44.53       32.99      5.56 o
   1   4   6     2313.23     2396.55     66.11 o
   2   4   6       16.99       14.45      9.19 o
   3   4   6       85.79       74.66     11.18 o
   4   4   6       10.35       12.98      7.02 o
   5   4   6       51.16       68.38     17.60 o
   6   4   6        0.45        2.04      4.96 o
   7   4   6       30.94       39.49      9.16 o
   8   4   6        6.10        7.72      6.56 o
   9   4   6        0.33        8.40      5.81 o
  10   4   6       27.45       31.00      5.36 o
  11   4   6      550.51      620.40     47.61 o
  12   4   6        2.87       10.34     10.48 o
  13   4   6       48.95       46.48     18.16 o
  14   4   6        0.91        6.20     11.87 o
  15   4   6       22.55       10.93     34.82 o
 -19   5   6        1.37       10.82     17.21 o
 -18   5   6        7.32       14.76     35.11 o
 -17   5   6        7.76       -7.30     16.67 o
 -16   5   6        3.22      -13.27     15.33 o
 -15   5   6      372.35      418.37     43.45 o
 -14   5   6        2.94       -8.04     11.30 o
 -13   5   6       66.96       40.24     13.54 o
 -12   5   6        5.23       -6.83     25.60 o
 -11   5   6      435.01      512.03     42.31 o
 -10   5   6       86.35       90.35     23.09 o
  -9   5   6     1111.55     1238.77     77.09 o
  -8   5   6        7.45       15.72     14.41 o
  -7   5   6       79.30       26.53     25.26 o
  -6   5   6       41.13       28.56      5.66 o
  -5   5   6     3066.70     3486.71    113.62 o
  -4   5   6        0.01       -3.50      8.42 o
  -3   5   6       57.11       23.06     10.17 o
  -2   5   6        2.22        9.17      4.75 o
  -1   5   6     1957.15     1827.53     52.69 o
   0   5   6      139.20      106.08     18.48 o
   1   5   6      683.20      643.44     34.26 o
   2   5   6      133.05      133.50     13.07 o
   3   5   6       96.88      100.63     17.23 o
   4   5   6        1.68       -1.42      9.13 o
   5   5   6      538.10      545.96     31.10 o
   6   5   6       28.29       32.11      8.97 o
   7   5   6       31.15       74.30     20.10 o
   8   5   6       55.53       55.60     13.91 o
   9   5   6      507.71      518.72     47.18 o
  10   5   6       40.62       33.83     11.83 o
  11   5   6       27.85       27.69     17.30 o
  12   5   6        1.87        9.13     25.88 o
  13   5   6       50.44       63.64     26.71 o
  14   5   6        0.01       23.17     18.31 o
  15   5   6        9.40       41.82     21.57 o
 -19   6   6        4.74       33.47     17.39 o
 -18   6   6        0.54        4.70     17.51 o
 -17   6   6        1.94        4.17     12.43 o
 -16   6   6       20.85        3.52     12.82 o
 -15   6   6       47.93       36.00     19.14 o
 -14   6   6        3.02      -13.42     11.40 o
 -13   6   6       70.79       40.73     14.13 o
 -12   6   6        2.35       15.05     13.03 o
 -11   6   6     1690.82     1691.43     79.99 o
 -10   6   6       15.29       25.90     24.07 o
  -9   6   6      203.59      200.09     25.37 o
  -8   6   6      107.02       98.86     19.28 o
  -7   6   6       42.06       17.28     10.51 o
  -6   6   6        0.64       -3.14      6.16 o
  -5   6   6     4951.05     5299.31    114.49 o
  -4   6   6       95.41       96.13     16.35 o
  -3   6   6     2450.87     2523.64     63.85 o
  -2   6   6        2.92        1.28      4.31 o
  -1   6   6      528.41      586.92     24.77 o
   0   6   6       59.86       68.01      7.58 o
   1   6   6     2736.56     2847.48     71.67 o
   2   6   6       50.47       32.55      6.04 o
   3   6   6     4155.17     3842.88    109.68 o
   4   6   6        0.63       -1.46      2.22 o
   5   6   6        9.05       40.16      7.39 o
   6   6   6       43.21       32.54     13.31 o
   7   6   6       61.70       92.41     17.39 o
   8   6   6      107.97      142.89     22.81 o
   9   6   6      665.72      633.58     92.66 o
  10   6   6       39.10       22.98     19.93 o
  11   6   6      288.64      324.02     49.74 o
  12   6   6       21.68       20.78     38.63 o
  13   6   6        0.04       12.18     24.50 o
  14   6   6        0.37       22.52     12.40 o
  15   6   6       47.29       87.10     32.33 o
 -18   7   6        0.29       14.53     19.70 o
 -17   7   6       21.87       49.29     23.98 o
 -16   7   6        1.57      -13.44     11.69 o
 -15   7   6       23.35       21.93      8.77 o
 -14   7   6       17.91       14.66      7.09 o
 -13   7   6      150.26      199.61     29.98 o
 -12   7   6       61.07       48.23     13.54 o
 -11   7   6     1618.88     1751.21     83.46 o
 -10   7   6       25.98       16.60     37.49 o
  -9   7   6     2509.83     2471.69     92.37 o
  -8   7   6      119.05      102.86     18.57 o
  -7   7   6       62.73       47.04      6.83 o
  -6   7   6       95.47       77.95      8.61 o
  -5   7   6       51.70       20.30     11.84 o
  -4   7   6       24.99       20.86      8.37 o
  -3   7   6     3109.68     3239.46     74.76 o
  -2   7   6      306.56      270.53     20.74 o
  -1   7   6      177.83      161.50     17.31 o
   0   7   6      192.45      186.85     13.60 o
   1   7   6     1160.89     1115.46     52.80 o
   2   7   6        0.78       -3.57      3.43 o
   3   7   6      664.85      607.87     29.42 o
   4   7   6       16.90       13.34      4.07 o
   5   7   6      380.39      362.93     32.65 o
   6   7   6      190.69      178.05     20.45 o
   7   7   6        9.53       18.57      7.31 o
   8   7   6        0.13       -5.31     13.30 o
   9   7   6      215.02      252.08     55.76 o
  10   7   6       13.48      -16.26     25.84 o
  11   7   6      112.03       92.31     29.50 o
  12   7   6        0.16      -30.92     34.50 o
  13   7   6       23.58       36.14     34.83 o
  14   7   6        0.52       25.97     19.44 o
 -18   8   6        3.49       20.11     24.20 o
 -17   8   6        0.76       16.23     19.51 o
 -16   8   6       14.55        5.20      7.76 o
 -15   8   6       37.47       40.48     16.94 o
 -14   8   6        3.81        4.31     22.94 o
 -13   8   6        0.90       -1.63     10.73 o
 -12   8   6        4.00        9.88      8.62 o
 -11   8   6        0.87        1.70     10.24 o
 -10   8   6       84.24       75.54     25.94 o
  -9   8   6     3871.09     4325.43    122.67 o
  -8   8   6       47.30       35.22      5.53 o
  -7   8   6      486.64      534.39     37.92 o
  -6   8   6      279.34      305.07     28.60 o
  -5   8   6      396.92      378.31     30.71 o
  -4   8   6      114.43      123.89     14.27 o
  -3   8   6      200.66      271.78     22.30 o
  -2   8   6       47.87       48.41     10.81 o
  -1   8   6       30.70       62.77      9.22 o
   0   8   6       68.16       60.42      7.23 o
   1   8   6      594.25      637.62     38.93 o
   2   8   6        6.06       19.14     19.26 o
   3   8   6       67.65       42.80      7.13 o
   4   8   6      244.71      276.56     49.10 o
   5   8   6     1038.69      900.04     37.10 o
   6   8   6      142.78      149.28     46.10 o
   7   8   6       87.32       91.40     35.70 o
   8   8   6      188.39      153.96     45.25 o
   9   8   6      558.26      560.50     90.14 o
  10   8   6        1.33      -22.90     27.19 o
  11   8   6       92.83       63.05     24.46 o
  12   8   6        2.37      -36.31     39.76 o
  13   8   6        0.01       26.29     35.49 o
  14   8   6        1.71      -17.38     26.43 o
 -17   9   6        1.15       49.91     36.17 o
 -16   9   6        5.85       24.94     18.92 o
 -15   9   6      133.86      194.59     42.95 o
 -14   9   6        0.01        3.51      8.08 o
 -13   9   6        0.15      -10.37     13.51 o
 -12   9   6       40.06       41.25     13.80 o
 -11   9   6      180.52      166.98     25.74 o
 -10   9   6       46.02       70.32     15.45 o
  -9   9   6      490.57      697.21    159.05 o
  -8   9   6      385.06      385.37     41.70 o
  -7   9   6      220.40      255.09     35.71 o
  -6   9   6      469.66      467.42     32.35 o
  -5   9   6     1184.81     1129.30     55.76 o
  -4   9   6       23.84       -2.63     14.56 o
  -3   9   6       16.66       -0.40     15.62 o
  -2   9   6       99.92       71.47     10.77 o
  -1   9   6       58.60       59.32      9.07 o
   0   9   6      114.92      113.62     12.22 o
   1   9   6       72.62       74.69     11.72 o
   2   9   6      197.85      197.71     17.72 o
   3   9   6      181.96      185.86     47.17 o
   4   9   6      224.22      256.98     61.20 o
   5   9   6      542.90      578.70     90.17 o
   6   9   6       80.78       57.27     29.34 o
   7   9   6       84.22       92.13     41.75 o
   8   9   6       37.29       29.41     12.66 o
   9   9   6      549.38      596.38     96.22 o
  10   9   6        5.59      -33.37     34.66 o
  11   9   6        7.16      -25.09     34.07 o
  12   9   6        5.12       24.63     25.58 o
  13   9   6       37.61       56.94     35.14 o
 -16  10   6       10.38       29.39     23.25 o
 -15  10   6        0.08       44.21     28.02 o
 -14  10   6        8.95       -1.88      9.75 o
 -13  10   6       44.38       68.66     25.51 o
 -12  10   6        6.00       20.30     15.58 o
 -11  10   6      975.83     1122.42     92.38 o
 -10  10   6       27.19       69.11     28.29 o
  -9  10   6      475.52      525.52     64.54 o
  -8  10   6      236.41      299.06     27.85 o
  -7  10   6     1482.38     1525.98     60.88 o
  -6  10   6       94.78       89.50     15.99 o
  -5  10   6      461.35      440.11     34.22 o
  -4  10   6      391.86      419.38     30.28 o
  -3  10   6        5.20        6.33      9.76 o
  -2  10   6       50.82       47.22     12.07 o
  -1  10   6      298.64      277.79     22.97 o
   0  10   6       42.02       36.45     12.90 o
   1  10   6      216.31      215.35     21.89 o
   2  10   6        1.85       11.78     19.37 o
   3  10   6      712.69      816.65    100.55 o
   4  10   6        0.17       46.80     30.24 o
   5  10   6       20.80       19.35     21.06 o
   6  10   6       31.73       47.86     29.39 o
   7  10   6     1417.21     1199.64    136.00 o
   8  10   6       32.93       67.96     34.27 o
   9  10   6       53.34       38.83     27.25 o
  10  10   6        0.57      -20.47     25.25 o
  11  10   6       13.80      -24.76     36.90 o
  12  10   6       20.28       59.99     39.84 o
  13  10   6        4.52       27.95     38.82 o
 -16  11   6        0.97        2.36     36.57 o
 -15  11   6        1.21      -25.43     25.62 o
 -14  11   6        0.72        4.73     12.02 o
 -13  11   6       26.27       71.35     23.64 o
 -12  11   6       34.85       64.88     21.36 o
 -11  11   6       19.71       39.84     29.86 o
 -10  11   6        3.55        7.65     34.28 o
  -9  11   6      284.94      301.02     30.06 o
  -8  11   6        0.82       -0.49      9.34 o
  -7  11   6     1432.98     1571.74     62.86 o
  -6  11   6      449.18      463.68     33.27 o
  -5  11   6      427.72      358.89     27.24 o
  -4  11   6       22.95       14.12      9.97 o
  -3  11   6      778.34      713.55     41.39 o
  -2  11   6      239.64      270.12     30.06 o
  -1  11   6      290.24      317.38     31.05 o
   0  11   6       10.76       17.72     18.48 o
   1  11   6      683.77      756.77     45.08 o
   2  11   6        5.49       -7.91     51.20 o
   3  11   6      117.15      117.32     44.41 o
   4  11   6       44.17       72.59     32.47 o
   5  11   6      303.49      288.87     65.86 o
   6  11   6       28.19       30.43     19.35 o
   7  11   6      213.37      243.18     63.33 o
   8  11   6        0.19        8.18     20.75 o
   9  11   6        0.18      -21.42     30.10 o
  10  11   6        3.28        3.65     27.92 o
  11  11   6      106.39      123.95     50.85 o
  12  11   6        2.04       34.31     31.27 o
 -15  12   6      103.05      168.71     34.66 o
 -14  12   6       34.89       21.35     46.88 o
 -13  12   6        1.84       -4.88     31.10 o
 -12  12   6        0.50      -26.14     17.42 o
 -11  12   6       49.64       13.30     34.77 o
 -10  12   6        0.00       -8.13     17.23 o
  -9  12   6      136.04      160.98     24.34 o
  -8  12   6       34.87       38.24     11.09 o
  -7  12   6       15.08       10.44     10.85 o
  -6  12   6       46.94       52.81     11.02 o
  -5  12   6      253.34      286.30     24.53 o
  -4  12   6       21.30       21.54     13.60 o
  -3  12   6       52.58       54.99     11.04 o
  -2  12   6       87.94       34.33     35.88 o
  -1  12   6       92.46       76.23     20.99 o
   0  12   6        1.01        6.84     14.04 o
   1  12   6       68.46       66.50     25.78 o
   2  12   6        2.91      -24.58     62.52 o
   3  12   6      115.73      115.82     49.15 o
   4  12   6        1.36        0.93      9.88 o
   5  12   6      156.60      148.38     47.18 o
   6  12   6       19.42       14.43     16.30 o
   7  12   6      545.05      584.92     99.85 o
   8  12   6       16.30       -1.41     21.90 o
   9  12   6       11.73      -50.13     33.42 o
  10  12   6        1.23       -7.72     20.27 o
  11  12   6       18.57       33.64     35.45 o
 -13  13   6        3.81       -6.96     10.38 o
 -12  13   6        0.02       10.80     20.65 o
 -11  13   6        0.07       -4.65     18.22 o
 -10  13   6       40.51       24.52     34.19 o
  -9  13   6       34.46       47.12     20.01 o
  -8  13   6       28.10       14.36     10.02 o
  -7  13   6      469.14      526.70     47.44 o
  -6  13   6       49.09       50.46     12.68 o
  -5  13   6       48.72       58.22     14.38 o
  -4  13   6        0.43        3.48     12.54 o
  -3  13   6       90.37       92.67     14.57 o
  -2  13   6       74.11       30.34     12.81 o
  -1  13   6       24.06       39.99     17.59 o
   0  13   6       93.00       80.23     21.64 o
   1  13   6      193.41      264.05     54.41 o
   2  13   6       65.29       43.70     48.54 o
   3  13   6      299.28      286.49     45.79 o
   4  13   6        1.23        8.45     11.75 o
   5  13   6       56.32       48.09     26.01 o
   6  13   6       12.36      -30.22     33.71 o
   7  13   6       28.05       -1.84     15.79 o
   8  13   6        0.09      -30.25     29.78 o
   9  13   6        2.65      -42.12     41.93 o
  10  13   6        1.60       -3.10      9.59 o
 -12  14   6        0.53        2.96     12.00 o
 -11  14   6      141.04      197.41     41.96 o
 -10  14   6        3.64        3.31     24.83 o
  -9  14   6        2.50       -7.74     16.01 o
  -8  14   6        1.79       -3.49     12.59 o
  -7  14   6        0.36       -0.84      8.70 o
  -6  14   6       31.01       68.70     18.97 o
  -5  14   6      215.16      313.50     33.95 o
  -4  14   6        6.90        0.65     12.54 o
  -3  14   6        0.03        0.51     17.09 o
  -2  14   6        7.05        7.62     10.71 o
  -1  14   6      282.91      372.52     51.35 o
   0  14   6       27.25       16.58     23.23 o
   1  14   6        5.81        8.43     14.80 o
   2  14   6        0.47       -7.83     13.98 o
   3  14   6      188.56      155.47     34.95 o
   4  14   6       17.11       -7.35     18.31 o
   5  14   6        8.97      -10.59     17.31 o
   6  14   6        3.48       -8.68     19.63 o
   7  14   6      115.21      101.23     40.14 o
   8  14   6        0.01       -5.11     23.41 o
 -10  15   6       10.42       36.36     22.65 o
  -9  15   6        0.63       -0.02      8.65 o
  -8  15   6        2.61       -1.90     13.90 o
  -7  15   6       80.98      146.30     29.11 o
  -6  15   6       42.43       49.40     14.21 o
  -5  15   6      258.07      383.69     61.65 o
  -4  15   6        4.75       24.07     21.00 o
  -3  15   6       93.51      186.34     61.87 o
  -2  15   6       25.60       32.40     16.77 o
  -1  15   6       79.68      110.11     28.25 o
   0  15   6        3.41        4.55     16.11 o
   1  15   6        7.81        1.06     18.18 o
   2  15   6        1.13      -22.39     19.11 o
   3  15   6        0.02      -18.84     16.15 o
   4  15   6        0.32       12.70     12.86 o
   5  15   6      304.26      292.12     71.70 o
   6  15   6        8.92       24.82     23.60 o
   7  15   6       37.64        5.72     11.94 o
  -8  16   6        2.68       28.49     21.06 o
  -7  16   6        0.19       36.11     23.76 o
  -6  16   6        0.98       44.69     48.28 o
  -5  16   6       52.89      108.81     36.18 o
  -4  16   6        3.45       40.34     24.35 o
  -3  16   6       19.72       43.05     38.78 o
  -2  16   6        0.66       29.70     34.90 o
  -1  16   6        7.19       21.63     27.51 o
   0  16   6        5.06       -1.49     26.50 o
   1  16   6        0.47       -9.29     16.53 o
   2  16   6        2.79      -14.26     13.37 o
   3  16   6       98.68       50.03     17.02 o
   4  16   6        2.59        0.46     13.23 o
  -4  17   6        0.74       31.83     26.12 o
  -3  17   6        0.07       33.66     22.64 o
  -2  17   6        5.04       17.45     26.21 o
  -1  17   6        8.40       27.47     31.62 o
   0  17   6        1.98       13.43      7.81 o
   1  17   6        5.01      -21.76     29.72 o
 -20   1   7       21.59       15.20     13.78 o
 -19   1   7        0.42      -10.54     14.23 o
 -18   1   7        3.30       -5.56     10.66 o
 -17   1   7        9.08      -21.80     16.55 o
 -16   1   7       12.01      -11.55     16.08 o
 -15   1   7       11.75       -2.23     26.32 o
 -14   1   7       35.10       28.69     28.41 o
 -13   1   7       66.09       45.81     46.21 o
 -12   1   7       25.25       20.16     32.05 o
 -11   1   7      131.43      113.05     32.54 o
 -10   1   7      150.05      140.20     28.32 o
  -9   1   7       10.76       29.68     14.53 o
  -8   1   7      188.32      149.87     25.47 o
  -7   1   7      184.39      144.84     23.37 o
  -6   1   7        0.12        3.40     16.06 o
  -5   1   7       58.35       36.43     14.72 o
  -4   1   7       28.67       39.36      6.71 o
  -3   1   7       95.63      114.43     15.51 o
  -2   1   7        3.36       -3.57      4.31 o
  -1   1   7        6.72        2.07      7.66 o
   0   1   7       32.22       26.19      9.07 o
   1   1   7       16.46       15.43      7.70 o
   2   1   7      120.45      107.53     19.64 o
   3   1   7      208.20      226.84     21.70 o
   4   1   7      201.28      174.24     16.81 o
   5   1   7       90.14       63.90     10.47 o
   6   1   7        5.25        8.50      5.19 o
   7   1   7       68.46       54.39     17.40 o
   8   1   7        6.67        0.01      4.81 o
   9   1   7       23.38       19.33      5.58 o
  10   1   7       40.85       17.35      9.20 o
  11   1   7       17.90       -1.77      7.92 o
  12   1   7        0.73        5.31      9.56 o
  13   1   7        6.53        7.95      8.57 o
  14   1   7        5.10        8.09      8.76 o
  15   1   7       23.43       35.13     23.39 o
 -20   2   7       13.53        8.73     19.58 o
 -19   2   7        2.44        1.28     13.39 o
 -18   2   7       11.63       15.27     33.22 o
 -17   2   7       38.55       27.73     18.84 o
 -16   2   7      268.06      322.85     49.12 o
 -15   2   7       41.89       25.97     21.00 o
 -14   2   7       23.73       27.54     59.21 o
 -13   2   7       25.97       48.10     95.89 o
 -12   2   7       45.89       88.86     24.81 o
 -11   2   7        1.25      -10.01     13.20 o
 -10   2   7      373.75      214.71     58.21 o
  -9   2   7      266.19      211.50     28.78 o
  -8   2   7        3.60       -2.36     14.31 o
  -7   2   7      840.76      958.51     63.89 o
  -6   2   7     3078.96     3066.33     93.09 o
  -5   2   7      775.40      898.96     41.48 o
  -4   2   7      619.68      716.17     37.06 o
  -3   2   7      588.05      602.17     35.18 o
  -2   2   7      605.10      674.01     37.61 o
  -1   2   7     2563.30     2773.82     77.86 o
   0   2   7     5151.49     5570.73    139.57 o
   1   2   7     2362.85     2379.80     91.43 o
   2   2   7        0.13        5.32     10.40 o
   3   2   7       54.18       78.19     11.21 o
   4   2   7       41.11       48.58     11.01 o
   5   2   7      135.63      111.38     13.07 o
   6   2   7        0.55      -10.75     10.31 o
   7   2   7      161.85      174.03     28.73 o
   8   2   7        7.29        0.13      4.85 o
   9   2   7        0.60       -9.52     10.95 o
  10   2   7       24.96       21.65     16.24 o
  11   2   7        4.93       -0.22      8.63 o
  12   2   7        4.45       -2.83     12.27 o
  13   2   7        1.95        1.36     11.66 o
  14   2   7        3.83        7.26     12.47 o
  15   2   7       64.03      118.66     36.75 o
 -19   3   7       14.42        7.80     16.55 o
 -18   3   7      174.00      180.98     31.34 o
 -17   3   7       75.15       39.27     23.49 o
 -16   3   7       75.18       74.94     23.91 o
 -15   3   7       26.35       16.86     23.56 o
 -14   3   7        1.14        1.89     53.83 o
 -13   3   7        8.10       18.38     53.06 o
 -12   3   7      102.43       11.98     20.60 o
 -11   3   7      181.70      157.13     18.68 o
 -10   3   7      325.79      264.79     32.58 o
  -9   3   7       27.34        2.23     14.34 o
  -8   3   7       78.00       60.72     15.86 o
  -7   3   7       67.61       61.10     12.89 o
  -6   3   7     1147.69     1301.87     53.96 o
  -5   3   7       49.60       36.17      9.61 o
  -4   3   7      107.19       80.72     12.63 o
  -3   3   7      279.67      231.59     20.96 o
  -2   3   7       87.73      144.86     21.78 o
  -1   3   7     1514.98     1670.08     76.28 o
   0   3   7      803.12      807.64     53.80 o
   1   3   7      296.27      297.38     31.63 o
   2   3   7        0.88       19.97      8.46 o
   3   3   7      469.69      462.28     24.81 o
   4   3   7      436.70      397.81     23.78 o
   5   3   7        0.75       -6.33     10.78 o
   6   3   7      119.11      135.20     17.08 o
   7   3   7      112.24      116.84     21.80 o
   8   3   7        0.59        0.12     10.28 o
   9   3   7        0.85       -3.26      4.49 o
  10   3   7       22.01       -3.19     12.35 o
  11   3   7      170.55      163.94     29.12 o
  12   3   7       28.46       22.61     24.53 o
  13   3   7       17.78       15.88      6.17 o
  14   3   7        9.19       12.77      9.15 o
  15   3   7        0.09       16.26     34.57 o
 -19   4   7       23.32       12.62      9.07 o
 -18   4   7       51.72       21.55     14.27 o
 -17   4   7       17.27      -10.22     17.06 o
 -16   4   7       75.58       33.44     17.67 o
 -15   4   7        1.70      -44.28     29.52 o
 -14   4   7       36.30      -30.92     36.06 o
 -13   4   7       60.54       -0.57     27.25 o
 -12   4   7      572.33      500.66     51.42 o
 -11   4   7      111.83       71.32      8.91 o
 -10   4   7      192.52      138.12     24.82 o
  -9   4   7      719.09      684.22     58.40 o
  -8   4   7      302.85      309.28     50.99 o
  -7   4   7      196.85      161.89     33.65 o
  -6   4   7        0.67        4.08      5.71 o
  -5   4   7     1214.46     1318.61     56.75 o
  -4   4   7      712.94      626.90     38.43 o
  -3   4   7      232.15      268.77     23.69 o
  -2   4   7     4621.74     5157.38    129.79 o
  -1   4   7      456.74      502.85     42.18 o
   0   4   7      311.82      307.65     33.56 o
   1   4   7      666.71      748.93     41.05 o
   2   4   7      678.64      687.37     23.84 o
   3   4   7      463.38      430.12     30.69 o
   4   4   7       42.06       29.81     12.25 o
   5   4   7      378.04      414.16     37.75 o
   6   4   7       72.52       48.62     19.25 o
   7   4   7        2.10       11.29     10.39 o
   8   4   7        0.84       -4.35     14.80 o
   9   4   7      259.12      283.90     36.39 o
  10   4   7       36.70       28.98     15.07 o
  11   4   7       19.20       20.94     15.41 o
  12   4   7       17.32       18.92      8.80 o
  13   4   7        0.00       -4.09     22.02 o
  14   4   7        2.80       17.75     26.93 o
  15   4   7        5.87       12.78     33.95 o
 -19   5   7        6.67        0.22     17.78 o
 -18   5   7        0.51      -15.15     19.32 o
 -17   5   7        3.74      -22.31     20.24 o
 -16   5   7       66.04       24.36     12.98 o
 -15   5   7       68.88       37.39     13.01 o
 -14   5   7       45.94        4.14     18.59 o
 -13   5   7       78.49       44.41      6.94 o
 -12   5   7        2.13      -28.85     21.03 o
 -11   5   7      593.97      546.67     54.52 o
 -10   5   7     1068.10     1130.08     78.99 o
  -9   5   7      289.65      244.72     35.27 o
  -8   5   7     2912.56     2898.15    133.88 o
  -7   5   7     1672.17     1727.66     88.31 o
  -6   5   7      635.86      655.58     29.39 o
  -5   5   7      216.09      158.00     19.61 o
  -4   5   7      448.61      439.71     33.14 o
  -3   5   7      580.60      627.18     46.25 o
  -2   5   7       92.45       33.24     16.66 o
  -1   5   7        0.63        8.93      4.45 o
   0   5   7      957.17     1025.18     60.12 o
   1   5   7     2927.10     2787.15     82.94 o
   2   5   7     1141.09     1126.93     41.63 o
   3   5   7      168.66      186.85     19.72 o
   4   5   7      777.98      893.22     43.17 o
   5   5   7       31.31       18.89      9.21 o
   6   5   7       13.17        8.04      7.36 o
   7   5   7        2.56       -6.29      9.64 o
   8   5   7       37.71       12.97      9.68 o
   9   5   7        3.89        1.05     10.85 o
  10   5   7       18.47       16.80      9.62 o
  11   5   7        0.34       -2.18     19.35 o
  12   5   7       11.90       -0.74     21.79 o
  13   5   7      163.97      194.03     58.94 o
  14   5   7       32.99       74.93     45.38 o
 -19   6   7       17.92       26.48     27.38 o
 -18   6   7       30.56       17.27     39.05 o
 -17   6   7        4.05      -28.94     23.84 o
 -16   6   7      162.11      200.97     31.16 o
 -15   6   7        8.27       -6.05     12.23 o
 -14   6   7      289.97      265.98     33.10 o
 -13   6   7        9.26       -0.83     10.35 o
 -12   6   7      173.05      183.26     26.06 o
 -11   6   7       91.36       65.59     16.79 o
 -10   6   7        0.08        6.05     20.19 o
  -9   6   7      414.76      366.26     32.64 o
  -8   6   7       15.98        3.66     13.35 o
  -7   6   7      342.16      333.33     25.25 o
  -6   6   7      700.41      680.01     37.19 o
  -5   6   7      107.37       87.68     12.14 o
  -4   6   7      212.53      165.70     26.73 o
  -3   6   7     1645.75     1793.27     55.73 o
  -2   6   7      303.88      296.76     20.65 o
  -1   6   7      315.59      290.44     19.89 o
   0   6   7     1092.79     1145.03     40.27 o
   1   6   7      144.58      107.31     12.13 o
   2   6   7      851.47      875.74     35.49 o
   3   6   7      552.53      518.24     31.56 o
   4   6   7       10.12       26.11     10.37 o
   5   6   7      771.47      708.19     36.57 o
   6   6   7      116.54      105.82     18.66 o
   7   6   7       26.47       29.56      9.55 o
   8   6   7       15.78       11.21     14.01 o
   9   6   7        2.07       -9.71     19.50 o
  10   6   7        0.08       -8.34     21.95 o
  11   6   7      139.59      148.45     49.48 o
  12   6   7       76.31       93.37     37.53 o
  13   6   7       17.67        2.89     22.89 o
  14   6   7        0.39       11.81     25.09 o
 -18   7   7      104.75      129.82     37.11 o
 -17   7   7       66.29       86.11     31.64 o
 -16   7   7       59.43       54.51     20.72 o
 -15   7   7       42.60       59.40     16.92 o
 -14   7   7        4.68        5.55     13.35 o
 -13   7   7      124.97       99.79     18.13 o
 -12   7   7      388.99      422.78     43.07 o
 -11   7   7      115.54      108.07     21.25 o
 -10   7   7        4.08       -7.60     12.92 o
  -9   7   7      116.74      138.88     22.08 o
  -8   7   7     2119.11     2129.82     84.78 o
  -7   7   7        1.42       -4.77      5.68 o
  -6   7   7      797.04      832.40     38.55 o
  -5   7   7      198.74      155.48     19.67 o
  -4   7   7       98.53      121.13     15.48 o
  -3   7   7      659.05      678.75     35.36 o
  -2   7   7       74.91      110.28     13.81 o
  -1   7   7     1486.78     1560.42     49.00 o
   0   7   7      536.28      453.93     24.00 o
   1   7   7       66.36       89.74     14.77 o
   2   7   7       19.35        9.60      7.23 o
   3   7   7      429.93      433.79     27.07 o
   4   7   7      746.68      737.57     35.14 o
   5   7   7       74.64       69.78      6.90 o
   6   7   7        9.39       11.75      7.91 o
   7   7   7       27.84       53.18     27.43 o
   8   7   7      187.59      207.57     50.50 o
   9   7   7       75.95       56.38     30.82 o
  10   7   7        0.30      -12.78     22.95 o
  11   7   7        7.69      -34.87     30.54 o
  12   7   7        0.04      -17.47     26.41 o
  13   7   7        3.14      -19.66     30.97 o
  14   7   7        0.42        0.55      6.82 o
 -18   8   7       28.01       78.48     34.33 o
 -17   8   7       13.03       39.45     26.22 o
 -16   8   7      123.03      211.36     47.24 o
 -15   8   7       11.57       59.64     29.30 o
 -14   8   7      129.59      116.63     23.99 o
 -13   8   7       10.71        7.30     11.66 o
 -12   8   7        4.14       -2.56      6.75 o
 -11   8   7      129.60      104.01     20.88 o
 -10   8   7     2064.66     2163.66    103.75 o
  -9   8   7     3494.64     3808.38    119.67 o
  -8   8   7     2189.16     2139.89     67.86 o
  -7   8   7       20.92       31.27      9.45 o
  -6   8   7        3.71       -5.34      6.81 o
  -5   8   7      242.00      250.07     24.03 o
  -4   8   7      229.62      227.29     22.06 o
  -3   8   7        7.87       11.24      5.09 o
  -2   8   7      623.68      691.12     36.10 o
  -1   8   7       16.64       12.54      3.95 o
   0   8   7      207.49      249.02     19.11 o
   1   8   7      206.60      208.79     22.41 o
   2   8   7     1112.69     1164.91     46.86 o
   3   8   7     1297.08     1245.81     44.65 o
   4   8   7      129.49       66.08     21.60 o
   5   8   7      199.06      208.88     55.71 o
   6   8   7      139.74      127.02     42.26 o
   7   8   7      758.24      748.85    105.05 o
   8   8   7       60.83       57.78     29.95 o
   9   8   7        3.26      -20.08     26.63 o
  10   8   7        2.26      -27.44     28.98 o
  11   8   7       27.80       17.15      7.38 o
  12   8   7       44.96       43.30     23.89 o
  13   8   7        4.99       -4.52     20.65 o
 -17   9   7       71.72      127.03     39.89 o
 -16   9   7       10.11       36.97     25.60 o
 -15   9   7       32.97       36.53     27.92 o
 -14   9   7       24.95       38.69     15.26 o
 -13   9   7       18.75       33.14     14.15 o
 -12   9   7       42.56       46.83     13.70 o
 -11   9   7      116.74      120.51     22.55 o
 -10   9   7      140.48      252.57     36.87 o
  -9   9   7      658.46      771.99    181.41 o
  -8   9   7     2742.99     2954.43    119.31 o
  -7   9   7     2563.27     2657.52     89.37 o
  -6   9   7     1046.03     1068.19     44.81 o
  -5   9   7      331.84      339.66     28.83 o
  -4   9   7      605.99      621.23     37.30 o
  -3   9   7       76.13       67.02     12.80 o
  -2   9   7      323.18      340.33     25.89 o
  -1   9   7      435.16      479.61     29.34 o
   0   9   7       75.04       71.12     11.48 o
   1   9   7     1289.61     1269.11     60.62 o
   2   9   7      209.27      214.33     19.85 o
   3   9   7      286.74      293.00     55.11 o
   4   9   7      659.80      867.41    108.43 o
   5   9   7     1179.68     1229.56    131.15 o
   6   9   7      148.38      187.57     55.82 o
   7   9   7     1130.91     1288.71    141.24 o
   8   9   7      540.46      582.64    101.34 o
   9   9   7      411.93      332.33     74.01 o
  10   9   7        3.84       -9.74      7.70 o
  11   9   7        1.65      -14.56     31.56 o
  12   9   7        2.32      -19.93     34.41 o
  13   9   7        3.63       22.35     28.61 o
 -16  10   7       88.35      152.19     41.30 o
 -15  10   7        0.10       16.47     23.02 o
 -14  10   7       86.91      102.34     33.89 o
 -13  10   7      208.02      258.06     49.41 o
 -12  10   7      101.22      134.69     33.98 o
 -11  10   7        9.39       39.86     26.78 o
 -10  10   7      901.69      954.15     82.77 o
  -9  10   7      302.48      431.97     55.05 o
  -8  10   7      249.66      272.20     27.88 o
  -7  10   7      145.29      189.85     22.57 o
  -6  10   7       20.62       25.56     22.62 o
  -5  10   7      168.50      131.90     30.39 o
  -4  10   7      377.00      354.52     44.98 o
  -3  10   7      139.44      130.95     16.24 o
  -2  10   7       19.54       15.54      7.86 o
  -1  10   7      242.06      265.35     23.42 o
   0  10   7      937.53      967.54     53.60 o
   1  10   7      297.01      288.35     32.90 o
   2  10   7      309.25      348.04     61.64 o
   3  10   7      425.28      487.28     82.01 o
   4  10   7      113.48      129.97     47.87 o
   5  10   7       41.90       48.81     31.20 o
   6  10   7      536.43      569.99     93.42 o
   7  10   7      432.31      482.09     91.99 o
   8  10   7      312.81      343.00     77.04 o
   9  10   7       66.13       48.73     22.68 o
  10  10   7       40.93       27.75     18.29 o
  11  10   7       64.60      105.77     45.73 o
  12  10   7       25.76       35.55     23.87 o
 -15  11   7        1.97       71.34     33.40 o
 -14  11   7       57.27      114.93     38.36 o
 -13  11   7      282.90      418.68     64.57 o
 -12  11   7      402.89      532.76     69.79 o
 -11  11   7       59.86       99.42     32.17 o
 -10  11   7        3.66       35.89     18.07 o
  -9  11   7       60.37       92.93     23.24 o
  -8  11   7       28.80       41.96     14.69 o
  -7  11   7        5.22       11.26      7.62 o
  -6  11   7      672.62      727.74     39.59 o
  -5  11   7      263.89      284.49     26.92 o
  -4  11   7       40.59       34.57     11.48 o
  -3  11   7      279.68      295.61     27.11 o
  -2  11   7       36.69       56.98     12.88 o
  -1  11   7      151.00      173.96     25.32 o
   0  11   7      144.55      149.32     19.68 o
   1  11   7       44.09       22.95     16.83 o
   2  11   7      167.89      198.42     49.75 o
   3  11   7      419.67      586.66     91.09 o
   4  11   7       85.33      129.86     46.47 o
   5  11   7        0.32       -6.04     17.95 o
   6  11   7      217.02      260.83     64.89 o
   7  11   7       18.38       28.83     24.21 o
   8  11   7       20.53       13.01     10.65 o
   9  11   7        0.63      -22.06     30.29 o
  10  11   7       41.49       52.37     30.17 o
  11  11   7        0.18      -12.82      8.84 o
 -14  12   7       23.19       40.94     47.59 o
 -13  12   7        8.52       -9.83     33.21 o
 -12  12   7       36.56       32.97     21.04 o
 -11  12   7      193.47      192.55     58.19 o
 -10  12   7       12.78        3.35     22.02 o
  -9  12   7      110.44      134.19     33.90 o
  -8  12   7       38.94       23.11     13.17 o
  -7  12   7       65.14       54.41     11.28 o
  -6  12   7        5.29        7.10     10.87 o
  -5  12   7       49.73       41.94     11.45 o
  -4  12   7        9.30       21.35     11.02 o
  -3  12   7       21.95       31.23      9.12 o
  -2  12   7       75.14       51.92     18.07 o
  -1  12   7        2.39      -10.20     13.12 o
   0  12   7       15.59        7.58      7.88 o
   1  12   7        7.52       14.05     26.41 o
   2  12   7      283.18      349.12     65.70 o
   3  12   7       46.84       68.88     37.29 o
   4  12   7        8.64      -13.18     14.74 o
   5  12   7       69.18       38.47     14.50 o
   6  12   7        8.24      -21.40     31.15 o
   7  12   7       13.33      -16.84     26.09 o
   8  12   7       23.31       28.77     32.39 o
   9  12   7       23.14       14.73     10.08 o
  10  12   7        1.21       15.23     10.70 o
 -13  13   7       21.74      -10.31     94.24 o
 -12  13   7       55.81       48.52     49.96 o
 -11  13   7       10.19      -16.81     59.34 o
 -10  13   7        8.42       -6.36     38.40 o
  -9  13   7       41.36       29.57     17.25 o
  -8  13   7      459.92      519.46     62.15 o
  -7  13   7      324.06      386.34     36.69 o
  -6  13   7       50.18       48.61     10.76 o
  -5  13   7        9.54       11.25      7.80 o
  -4  13   7        3.34        9.98     10.71 o
  -3  13   7        3.22        4.00     10.18 o
  -2  13   7      160.84      147.78     29.76 o
  -1  13   7      110.57      107.69     26.03 o
   0  13   7      348.64      406.79     55.34 o
   1  13   7      370.18      379.14     54.80 o
   2  13   7      248.23      216.42     41.03 o
   3  13   7       66.31      101.73     41.91 o
   4  13   7        2.79       -4.15     16.52 o
   5  13   7       36.31       37.07     22.06 o
   6  13   7       14.43      -11.60     23.16 o
   7  13   7      110.69       97.38     44.25 o
   8  13   7      121.41      128.84     47.40 o
   9  13   7       50.32       77.72     40.36 o
 -12  14   7        0.03      -32.83     66.16 o
 -11  14   7        1.57        8.38     24.71 o
 -10  14   7        6.45        8.86     21.86 o
  -9  14   7       31.01       37.92     12.45 o
  -8  14   7       12.23       17.02     13.38 o
  -7  14   7      105.01      112.60     25.02 o
  -6  14   7        8.10       28.05     15.69 o
  -5  14   7       65.81       72.74     17.38 o
  -4  14   7        0.66        6.37     17.13 o
  -3  14   7       76.33       26.77      9.11 o
  -2  14   7        1.10       -5.47      9.72 o
  -1  14   7        8.45        7.58     10.64 o
   0  14   7      167.32      166.04     36.76 o
   1  14   7      134.65      107.12     28.69 o
   2  14   7        1.56      -16.80     16.66 o
   3  14   7        5.65      -11.65     21.68 o
   4  14   7        9.57       18.77     18.37 o
   5  14   7       28.76        5.55      6.72 o
   6  14   7       76.79       42.74     28.19 o
   7  14   7       18.83      -12.64     26.20 o
 -10  15   7        0.34       10.21     11.44 o
  -9  15   7        0.50        5.25     12.55 o
  -8  15   7       19.50       30.90     19.12 o
  -7  15   7        0.01        9.65     20.41 o
  -6  15   7       13.49       43.12     46.96 o
  -5  15   7      201.80      277.24     52.64 o
  -4  15   7        2.40       44.99     30.31 o
  -3  15   7        5.71        4.21     15.54 o
  -2  15   7       50.16      101.56     28.70 o
  -1  15   7        6.87        7.37     10.63 o
   0  15   7        0.40       -0.46     15.09 o
   1  15   7        2.23      -10.07     12.91 o
   2  15   7        7.62      -19.90     22.88 o
   3  15   7       11.65       -3.21     22.02 o
   4  15   7       35.25       31.64     20.23 o
   5  15   7       17.26       -2.34     19.84 o
   6  15   7       23.89        8.67     17.18 o
  -7  16   7       53.81       93.12     54.33 o
  -6  16   7       20.35       77.17     42.22 o
  -5  16   7        0.02       49.32     36.41 o
  -4  16   7       20.78       25.00     21.95 o
  -3  16   7       33.35       40.73     30.30 o
  -2  16   7       15.84       30.40     24.12 o
  -1  16   7       20.65        3.16     21.81 o
   0  16   7       48.00       23.93     24.77 o
   1  16   7        9.05        0.50     23.08 o
   2  16   7        0.46      -11.46     16.05 o
   3  16   7        9.22        9.67     13.63 o
 -20   0   8      698.45      999.54    148.44 o
 -19   0   8       27.50       52.23     36.97 o
 -18   0   8       51.03       75.78     41.70 o
 -17   0   8        2.26       13.89     19.17 o
 -16   0   8       61.14       48.10     21.68 o
 -15   0   8        0.04        0.75      7.12 o
 -14   0   8      786.99      844.06    109.47 o
 -13   0   8       90.22      104.81     42.22 o
 -12   0   8       42.30      135.38     51.29 o
 -11   0   8       44.60      100.89     42.17 o
 -10   0   8     1222.29     1126.08    112.37 o
  -9   0   8      235.82      141.74     89.66 o
  -8   0   8     6054.63     5683.32    236.64 o
  -7   0   8       56.57       36.25     18.70 o
  -6   0   8        4.54      -32.40     27.08 o
  -5   0   8       46.21      121.61     41.52 o
  -4   0   8    18695.38    19486.32    212.29 o
  -3   0   8        0.25      -10.25      7.66 o
  -2   0   8     8871.58     8146.39    258.22 o
  -1   0   8      163.00      178.43     42.27 o
   0   0   8       39.10       65.88     16.86 o
   1   0   8      138.61      216.78     48.40 o
   2   0   8     1859.94     2149.38    133.42 o
   3   0   8       15.23       50.20     29.61 o
   4   0   8     3309.18     3206.71    168.38 o
   5   0   8       79.67       72.84     24.92 o
   6   0   8       91.86      139.22     29.48 o
   7   0   8       10.46      -28.81     19.86 o
   8   0   8     1096.91     1102.70    107.36 o
   9   0   8        6.02      -10.55     19.45 o
  10   0   8        3.52       39.07     18.47 o
  11   0   8        3.04       -1.07      9.17 o
  12   0   8      113.45       98.03     34.54 o
  13   0   8        0.31      -15.71     27.51 o
  14   0   8       43.91       95.18     36.26 o
  15   0   8        0.09       15.55     24.71 o
 -20   1   8       26.74       55.43     24.84 o
 -19   1   8        1.04        1.36     12.00 o
 -18   1   8        5.74       14.11     15.06 o
 -17   1   8       27.61       14.03     26.41 o
 -16   1   8       76.16      103.63     36.18 o
 -15   1   8       18.13       13.29     20.49 o
 -14   1   8      869.58      892.98     80.92 o
 -13   1   8       10.52       54.90     28.00 o
 -12   1   8     6166.34     6192.09    241.03 o
 -11   1   8        0.17       22.79     39.29 o
 -10   1   8     1689.32     1589.37     94.08 o
  -9   1   8        5.80       23.14     13.45 o
  -8   1   8      242.42      294.63     24.63 o
  -7   1   8       17.54       -4.65     11.10 o
  -6   1   8     6807.21     7287.13    228.10 o
  -5   1   8      138.01      139.70     27.14 o
  -4   1   8     8057.86     8394.28    151.18 o
  -3   1   8       26.42       32.63     18.25 o
  -2   1   8      173.18      152.19     17.67 o
  -1   1   8       63.19       60.79     19.02 o
   0   1   8     4522.93     4271.62    131.28 o
   1   1   8        5.23       21.98     17.03 o
   2   1   8     1278.03     1288.33     72.79 o
   3   1   8        7.76        7.03      7.52 o
   4   1   8      402.47      434.63     31.32 o
   5   1   8        5.10        3.06      8.26 o
   6   1   8       15.26       -4.48     13.11 o
   7   1   8       11.96        1.26     12.21 o
   8   1   8      203.90      148.77     29.21 o
   9   1   8        0.16      -13.34     14.36 o
  10   1   8      124.77      110.97     25.28 o
  11   1   8       11.38       11.31      4.47 o
  12   1   8      308.60      292.31     44.94 o
  13   1   8        1.67      -22.02     17.46 o
  14   1   8      102.11      139.19     32.80 o
 -19   2   8       20.78       29.80     20.49 o
 -18   2   8      105.02      153.17     35.86 o
 -17   2   8        8.81       10.79     33.65 o
 -16   2   8      670.38      751.76     79.05 o
 -15   2   8       16.31       34.19     39.10 o
 -14   2   8      930.35      973.74     84.18 o
 -13   2   8       19.27       52.58     84.33 o
 -12   2   8       27.07       -6.69     17.53 o
 -11   2   8       78.16       50.56     22.00 o
 -10   2   8     2850.18     2800.61    124.66 o
  -9   2   8        1.67      -11.44     19.43 o
  -8   2   8     1468.79     1341.15     54.09 o
  -7   2   8       90.40      102.55     23.99 o
  -6   2   8     6228.89     6211.43    114.21 o
  -5   2   8        3.63        2.42      4.07 o
  -4   2   8    10624.40    10847.61    215.53 o
  -3   2   8       16.09       23.64      9.20 o
  -2   2   8      127.07      122.81     21.69 o
  -1   2   8       16.37       18.27     12.13 o
   0   2   8      216.40      315.17     36.43 o
   1   2   8       34.46       26.49     27.75 o
   2   2   8      118.69      133.84     25.51 o
   3   2   8       10.74       17.58     15.12 o
   4   2   8      738.65      791.97     40.47 o
   5   2   8       45.97       41.84      9.62 o
   6   2   8      188.98      244.76     21.67 o
   7   2   8        2.50        7.75     10.17 o
   8   2   8      293.00      357.72     43.01 o
   9   2   8        0.62       -2.46      8.90 o
  10   2   8      253.62      277.03     39.71 o
  11   2   8        1.88       -7.51     10.31 o
  12   2   8       42.70       47.02     17.02 o
  13   2   8       17.64       -1.23     12.57 o
  14   2   8       56.91      138.09     51.31 o
 -19   3   8       14.41        2.49     22.52 o
 -18   3   8       57.05       82.36     28.20 o
 -17   3   8        1.41       14.53     40.45 o
 -16   3   8      341.70      369.11     54.01 o
 -15   3   8       19.20      -34.89     34.57 o
 -14   3   8      136.07       75.36     38.24 o
 -13   3   8       31.66       -5.02     17.84 o
 -12   3   8     3255.49     3453.38    149.89 o
 -11   3   8        6.59       -3.78     12.80 o
 -10   3   8     2394.63     2406.35    115.94 o
  -9   3   8       48.82       26.81     11.14 o
  -8   3   8      127.36      115.17     18.90 o
  -7   3   8        0.83       16.87      9.00 o
  -6   3   8     1774.85     2067.65     70.22 o
  -5   3   8        7.09        0.16     14.14 o
  -4   3   8       43.46       39.65      6.93 o
  -3   3   8      145.47      171.99     26.59 o
  -2   3   8     2201.88     2406.97    100.20 o
  -1   3   8        2.56       29.54     22.21 o
   0   3   8     8641.14     8189.17    182.12 o
   1   3   8        8.37        3.45     11.33 o
   2   3   8       57.16      117.44     16.51 o
   3   3   8      104.13       74.81      8.70 o
   4   3   8      296.02      313.26     23.51 o
   5   3   8       10.11        9.88      6.34 o
   6   3   8       25.26        5.97     14.28 o
   7   3   8        0.65       22.75     13.86 o
   8   3   8       54.66       49.29     14.71 o
   9   3   8        0.42      -13.83     15.16 o
  10   3   8        0.85        2.87      7.40 o
  11   3   8        0.19       -6.60     12.26 o
  12   3   8      133.52      135.46     29.06 o
  13   3   8        0.25      -18.07     26.67 o
  14   3   8        1.86       28.21     28.01 o
 -19   4   8        0.53       -4.63     18.56 o
 -18   4   8      141.69      129.73     24.85 o
 -17   4   8        1.54      -20.60     18.03 o
 -16   4   8       12.20      -14.89     26.58 o
 -15   4   8        0.55      -26.46     38.84 o
 -14   4   8      325.77      327.85     44.01 o
 -13   4   8       15.87      -16.66     23.94 o
 -12   4   8        0.09       -2.81     12.17 o
 -11   4   8       18.18       11.40      9.71 o
 -10   4   8      449.82      396.23     46.41 o
  -9   4   8       49.99       38.62     18.87 o
  -8   4   8     1733.97     1568.55     90.17 o
  -7   4   8      121.54      134.82     25.94 o
  -6   4   8     3149.32     3331.54     93.74 o
  -5   4   8       21.14       24.13      6.05 o
  -4   4   8      901.06      775.88     43.96 o
  -3   4   8        0.30      -13.17     11.01 o
  -2   4   8     5576.55     5585.42    207.13 o
  -1   4   8       67.10       98.51     22.90 o
   0   4   8       35.62       59.55     18.65 o
   1   4   8       24.30       17.74     21.48 o
   2   4   8       19.86       25.61      7.52 o
   3   4   8        0.70        5.70      3.58 o
   4   4   8     1892.23     1847.32     89.36 o
   5   4   8        1.73      -13.80     14.78 o
   6   4   8       76.66       42.94     15.59 o
   7   4   8       15.04        4.69     12.05 o
   8   4   8        9.48        7.66      6.01 o
   9   4   8        4.69        5.35      8.23 o
  10   4   8      120.77      147.80     28.28 o
  11   4   8       18.46       -1.98     11.67 o
  12   4   8        7.59      -19.74     26.85 o
  13   4   8       15.08        6.89     12.71 o
  14   4   8      227.47      348.55     84.23 o
 -19   5   8        0.02      -44.26     30.55 o
 -18   5   8        6.03      -16.52     19.85 o
 -17   5   8       22.62        8.53     17.21 o
 -16   5   8      336.19      341.55     41.87 o
 -15   5   8        2.34       -5.01     17.18 o
 -14   5   8        0.54      -38.79     25.86 o
 -13   5   8       44.62       18.87     31.74 o
 -12   5   8     3649.75     3881.63    158.72 o
 -11   5   8       11.27       38.37     15.09 o
 -10   5   8     1154.15     1217.73     83.58 o
  -9   5   8       12.67       17.10     19.31 o
  -8   5   8      133.32      143.44     27.39 o
  -7   5   8       13.10       14.29      6.98 o
  -6   5   8       25.11       46.59     10.37 o
  -5   5   8        4.29       12.95      8.79 o
  -4   5   8      943.47      898.45     49.81 o
  -3   5   8       23.20       -9.75     16.25 o
  -2   5   8      351.48      365.50     40.26 o
  -1   5   8       22.94       16.74      8.66 o
   0   5   8     5731.47     5969.49    156.81 o
   1   5   8      196.10      209.34     29.91 o
   2   5   8       44.31       48.91     10.24 o
   3   5   8        0.62        5.75      5.18 o
   4   5   8       35.23       27.16     25.66 o
   5   5   8       23.23       16.20     24.02 o
   6   5   8       84.11       51.41     29.29 o
   7   5   8       38.78       51.01     14.34 o
   8   5   8        7.29       21.27      8.94 o
   9   5   8        7.38        4.38     12.11 o
  10   5   8       25.49       34.44     16.05 o
  11   5   8        1.60      -14.47     27.09 o
  12   5   8       32.21       25.30      6.60 o
  13   5   8        3.94      -12.04     27.38 o
  14   5   8        8.65       49.12     37.75 o
 -18   6   8        2.02      -10.35     19.64 o
 -17   6   8        4.69       -6.05      8.43 o
 -16   6   8      304.86      327.51     41.50 o
 -15   6   8        0.01       -0.01      8.84 o
 -14   6   8       14.94       18.22     16.78 o
 -13   6   8       15.59      -18.55     34.16 o
 -12   6   8       60.77       32.75      8.24 o
 -11   6   8      145.14      203.23     36.30 o
 -10   6   8     1796.79     1882.59    106.51 o
  -9   6   8        1.02      -13.02     12.43 o
  -8   6   8        2.09        4.71     29.51 o
  -7   6   8       64.04       58.68      9.44 o
  -6   6   8     1244.06     1205.38     60.92 o
  -5   6   8       95.18       85.61     19.84 o
  -4   6   8     6037.44     6437.72    222.17 o
  -3   6   8       39.15       23.51      6.10 o
  -2   6   8      657.97      743.66     45.49 o
  -1   6   8        0.12       -2.36      5.69 o
   0   6   8      117.87       98.28     20.39 o
   1   6   8       83.64       75.03     19.95 o
   2   6   8       99.99      125.61     17.69 o
   3   6   8       25.29       41.72     13.32 o
   4   6   8      488.41      497.26     44.98 o
   5   6   8       57.91       47.25     35.12 o
   6   6   8      596.24      593.81     49.55 o
   7   6   8        8.09        9.95      8.50 o
   8   6   8        4.73      -14.55     23.35 o
   9   6   8        0.11       -2.57     16.46 o
  10   6   8        6.13       -3.95     19.15 o
  11   6   8        0.05       -7.10     17.80 o
  12   6   8       71.72      105.59     39.92 o
  13   6   8       17.51        8.06      8.69 o
 -18   7   8       14.09       -2.00     16.14 o
 -17   7   8        0.45       -5.61     21.31 o
 -16   7   8       61.38       45.00     22.91 o
 -15   7   8        0.05        4.05     19.04 o
 -14   7   8        4.15       -7.76     22.11 o
 -13   7   8      191.03      184.56     34.52 o
 -12   7   8     1754.12     1932.04     93.07 o
 -11   7   8       47.65       39.46     16.10 o
 -10   7   8      680.14      639.35     48.53 o
  -9   7   8      294.32      288.36     44.28 o
  -8   7   8     1863.20     1811.31     80.00 o
  -7   7   8        0.08      -14.74     13.41 o
  -6   7   8      136.88      134.13     17.99 o
  -5   7   8        1.10        0.30      9.80 o
  -4   7   8      145.15      200.19     23.98 o
  -3   7   8       52.81       48.36     10.69 o
  -2   7   8      748.54      688.04     35.26 o
  -1   7   8      125.13      110.71     20.70 o
   0   7   8       89.87       66.16     18.36 o
   1   7   8       17.86        9.58      7.17 o
   2   7   8      972.78     1052.59     49.50 o
   3   7   8       13.34       12.91      9.39 o
   4   7   8     3602.61     3698.13    116.58 o
   5   7   8      133.10      110.28     39.41 o
   6   7   8     2222.63     2164.20    175.46 o
   7   7   8        1.59        7.37      6.03 o
   8   7   8        0.03       -7.45     21.43 o
   9   7   8       28.31       12.84      7.07 o
  10   7   8      114.49      128.97     46.68 o
  11   7   8        0.01       16.22     29.46 o
  12   7   8       10.82       10.87     14.35 o
  13   7   8        0.28      -23.54     37.30 o
 -17   8   8       18.21       26.02     61.72 o
 -16   8   8       10.25        8.06     14.05 o
 -15   8   8       14.74      -11.88     12.73 o
 -14   8   8        4.04       -5.59     20.17 o
 -13   8   8       11.17       -6.05     23.82 o
 -12   8   8        4.22      -11.95     15.33 o
 -11   8   8       46.45       13.47      9.48 o
 -10   8   8        7.33        0.22     13.75 o
  -9   8   8      290.64      266.84     33.00 o
  -8   8   8     2156.71     2175.52     67.30 o
  -7   8   8        0.63      -14.78     10.25 o
  -6   8   8       61.96       41.52      9.26 o
  -5   8   8      181.12      197.76     20.93 o
  -4   8   8        1.68        3.03      6.59 o
  -3   8   8       80.65       98.34     14.62 o
  -2   8   8      764.81      828.95     39.60 o
  -1   8   8       24.72       12.66     10.20 o
   0   8   8       54.71       67.31     11.44 o
   1   8   8       15.02       13.12     19.72 o
   2   8   8        6.20        1.27      6.58 o
   3   8   8       48.86       44.15     11.89 o
   4   8   8      390.97      323.19     63.71 o
   5   8   8       74.84      118.06     48.43 o
   6   8   8       90.83      115.25     49.84 o
   7   8   8      163.09      195.62     58.41 o
   8   8   8       56.24       56.35     32.81 o
   9   8   8        4.08        8.49     17.03 o
  10   8   8        8.76       20.05     11.68 o
  11   8   8        5.93       17.76      7.83 o
  12   8   8        0.79       -7.63     28.06 o
 -17   9   8       11.11       11.16     28.05 o
 -16   9   8       43.79       78.95     23.60 o
 -15   9   8        1.99       -4.32     30.43 o
 -14   9   8        8.29        7.68     25.62 o
 -13   9   8       24.41       29.16     12.27 o
 -12   9   8       73.05       66.60     19.76 o
 -11   9   8       63.51       52.98     15.36 o
 -10   9   8      188.18      210.42     29.12 o
  -9   9   8       92.10      130.26     37.97 o
  -8   9   8      163.11      186.71     23.32 o
  -7   9   8       31.29       24.39      8.19 o
  -6   9   8      167.10      176.23     20.72 o
  -5   9   8        0.01       13.66      9.79 o
  -4   9   8      193.78      227.34     23.09 o
  -3   9   8       15.11       26.98     11.37 o
  -2   9   8       25.04        8.84      9.74 o
  -1   9   8       32.13       23.82      9.42 o
   0   9   8       12.30        7.33     10.19 o
   1   9   8      238.71      271.80     35.70 o
   2   9   8      193.85      169.59     19.20 o
   3   9   8       83.33       83.40     28.47 o
   4   9   8      410.52      367.75     72.40 o
   5   9   8       64.04      102.87     39.51 o
   6   9   8      146.60      133.27     44.15 o
   7   9   8       56.94       51.97     29.62 o
   8   9   8        5.33       -2.64     10.16 o
   9   9   8        5.87        5.88     16.80 o
  10   9   8        7.26       -0.15     10.80 o
  11   9   8        5.71       -2.37     18.71 o
  12   9   8       11.80       -7.20     22.12 o
 -16  10   8       10.74        8.47     39.76 o
 -15  10   8       11.84        8.90     25.47 o
 -14  10   8      108.42      112.36     31.89 o
 -13  10   8        0.07       -8.74     13.31 o
 -12  10   8      105.43       35.15     12.42 o
 -11  10   8        0.02      -10.65     10.36 o
 -10  10   8       41.45       31.64     15.26 o
  -9  10   8        1.16       -0.83     18.72 o
  -8  10   8       46.26       61.73     14.15 o
  -7  10   8       84.63      117.70     16.16 o
  -6  10   8        0.45        9.89     12.04 o
  -5  10   8      121.73      141.89     19.07 o
  -4  10   8      144.70      165.86     26.22 o
  -3  10   8       24.94       28.28      9.22 o
  -2  10   8      174.30      173.89     18.93 o
  -1  10   8       32.64        8.85     13.63 o
   0  10   8       74.90       58.74     15.93 o
   1  10   8       60.58       59.20     29.82 o
   2  10   8       82.10       42.95     10.50 o
   3  10   8      176.07       93.99     31.46 o
   4  10   8      434.62      559.95     92.69 o
   5  10   8        4.57        4.46     10.73 o
   6  10   8        6.83      -40.18     26.78 o
   7  10   8        5.20       22.57     22.71 o
   8  10   8       79.76       94.61     45.48 o
   9  10   8       19.81       30.81     26.63 o
  10  10   8      243.32      284.69     77.36 o
  11  10   8        4.16        4.81      8.13 o
 -15  11   8        2.96       -0.49     18.08 o
 -14  11   8       21.77        3.27     54.40 o
 -13  11   8       85.85      173.64     49.05 o
 -12  11   8      235.67      235.77     77.07 o
 -11  11   8        1.03       11.99     44.76 o
 -10  11   8      575.20      571.60     50.21 o
  -9  11   8       28.50       27.39     22.40 o
  -8  11   8      139.35      171.27     24.30 o
  -7  11   8       72.91       67.51     12.18 o
  -6  11   8        9.05       12.54     12.28 o
  -5  11   8        1.76       -2.77      9.42 o
  -4  11   8      256.68      324.96     29.26 o
  -3  11   8      186.10      186.59     22.57 o
  -2  11   8       74.89       48.59     18.83 o
  -1  11   8       66.72       78.73     12.78 o
   0  11   8       36.22        9.21     12.99 o
   1  11   8       46.10       48.10     13.80 o
   2  11   8       58.55       55.71     21.35 o
   3  11   8      189.76      266.33     69.69 o
   4  11   8      214.04      248.78     64.85 o
   5  11   8        0.17      -12.33     26.60 o
   6  11   8       25.40       31.39     21.77 o
   7  11   8        8.80       62.24     48.92 o
   8  11   8      324.69      346.25     80.80 o
   9  11   8        7.55        8.77      9.17 o
  10  11   8      129.61      168.84     56.94 o
 -14  12   8        8.85       26.57     34.26 o
 -13  12   8        3.89       -3.63     15.48 o
 -12  12   8      154.70      197.89     40.79 o
 -11  12   8       15.01        7.72     18.49 o
 -10  12   8      487.16      465.62     57.98 o
  -9  12   8       20.37       19.07      9.94 o
  -8  12   8      159.02      145.68     18.73 o
  -7  12   8       40.48       44.87     21.67 o
  -6  12   8       52.94       34.88     14.59 o
  -5  12   8       13.56       13.31      4.73 o
  -4  12   8      131.25      135.71     19.57 o
  -3  12   8       12.71        9.36      5.66 o
  -2  12   8       63.04       72.57     16.16 o
  -1  12   8       44.19       42.03     12.15 o
   0  12   8      258.17      213.19     38.18 o
   1  12   8       16.26       -5.28     16.16 o
   2  12   8      421.42      560.00     93.66 o
   3  12   8        7.27       38.34     34.10 o
   4  12   8      216.51      251.72     69.13 o
   5  12   8       29.02       18.95      9.78 o
   6  12   8      110.96      114.08     40.98 o
   7  12   8       13.97       25.58     20.79 o
   8  12   8      199.27      259.75     72.22 o
   9  12   8        0.06        5.10     20.97 o
 -13  13   8        0.33      -50.59     33.73 o
 -12  13   8       13.81      -63.37     42.24 o
 -11  13   8       20.41      -52.36     61.43 o
 -10  13   8        0.12      -24.65     25.68 o
  -9  13   8       24.68       25.60      6.00 o
  -8  13   8       37.70       23.29      9.41 o
  -7  13   8        3.07       10.04     11.32 o
  -6  13   8       32.42       36.73     12.56 o
  -5  13   8        3.23        3.11     10.27 o
  -4  13   8       24.05       20.05      7.85 o
  -3  13   8        0.15       -9.52     12.74 o
  -2  13   8        0.31      -14.26     12.78 o
  -1  13   8        2.14        3.12     13.65 o
   0  13   8      412.81      423.05     56.20 o
   1  13   8      178.21      136.22     38.13 o
   2  13   8       23.49       76.68     39.89 o
   3  13   8        0.24       11.78     16.14 o
   4  13   8      178.41      178.54     54.13 o
   5  13   8        0.40       -7.95     22.18 o
   6  13   8        0.62      -17.40     24.94 o
   7  13   8        4.62       -9.67     24.88 o
   8  13   8        5.42       18.15     23.81 o
 -11  14   8        0.64      -35.52     30.96 o
 -10  14   8        2.06      -14.59     21.13 o
  -9  14   8        0.33       -0.51     12.81 o
  -8  14   8        0.16        6.56     11.69 o
  -7  14   8       43.88       36.09     14.06 o
  -6  14   8       76.36       31.22     56.15 o
  -5  14   8       14.06       27.61      9.73 o
  -4  14   8        6.09       -2.54     15.51 o
  -3  14   8       13.48       -1.65     17.63 o
  -2  14   8       84.63       48.23     11.91 o
  -1  14   8        2.93        0.31     14.01 o
   0  14   8        8.85        5.96     17.20 o
   1  14   8        2.85        1.35     17.45 o
   2  14   8       21.74       40.27     26.30 o
   3  14   8        0.52       20.79     22.86 o
   4  14   8       62.48       57.05     28.26 o
   5  14   8       20.36      -13.31     22.82 o
   6  14   8       21.38        8.19     12.90 o
  -9  15   8       12.40       34.92     24.43 o
  -8  15   8       99.39      108.43     52.36 o
  -7  15   8        4.35       23.23     43.59 o
  -6  15   8       42.17       72.16     45.29 o
  -5  15   8        3.21        4.09      9.51 o
  -4  15   8        0.20       20.04     23.73 o
  -3  15   8        0.35      -20.82     15.46 o
  -2  15   8       22.83       21.25     26.87 o
  -1  15   8        4.93        0.26     16.57 o
   0  15   8       17.32       20.07     21.33 o
   1  15   8        0.00       -4.31     17.45 o
   2  15   8       59.44       40.00     20.38 o
   3  15   8        3.36      -11.38     29.23 o
   4  15   8       76.11       67.64     33.36 o
  -6  16   8        0.34        4.05     26.07 o
  -5  16   8        1.89        8.52     26.58 o
  -4  16   8      110.92      170.25     65.52 o
  -3  16   8        0.67      -11.39     14.76 o
  -2  16   8       11.50        1.22     22.50 o
  -1  16   8        5.83      -13.93     18.88 o
   0  16   8        3.55        2.82     21.52 o
   1  16   8        0.08      -13.47     18.56 o
 -19   1   9       53.68       62.42     28.94 o
 -18   1   9       55.87       97.62     35.78 o
 -17   1   9       59.93      110.36     35.44 o
 -16   1   9       21.58       11.66     33.05 o
 -15   1   9        4.25        4.21     21.96 o
 -14   1   9       16.00       57.42     25.39 o
 -13   1   9        0.16       27.06     38.21 o
 -12   1   9        0.68       -5.74     28.67 o
 -11   1   9      106.24       59.54     31.10 o
 -10   1   9       39.50       56.43     11.58 o
  -9   1   9       50.94       34.29     10.16 o
  -8   1   9        6.91      -13.14     18.24 o
  -7   1   9      326.79      400.95     58.91 o
  -6   1   9      636.34      726.52     59.64 o
  -5   1   9      688.27      762.22     36.71 o
  -4   1   9      652.94      655.08     30.47 o
  -3   1   9      899.45      849.67     46.11 o
  -2   1   9      130.65       97.48     21.04 o
  -1   1   9      144.94      163.70     25.77 o
   0   1   9      161.50      151.25     25.65 o
   1   1   9      240.43      256.09     35.49 o
   2   1   9       16.23        1.52      8.25 o
   3   1   9        4.69       27.96     17.81 o
   4   1   9       60.32       67.13     21.22 o
   5   1   9       22.61        9.00      7.43 o
   6   1   9       44.79       15.62     13.86 o
   7   1   9       10.64      -10.97     22.22 o
   8   1   9        8.99       25.53     16.36 o
   9   1   9        1.00        5.87      6.92 o
  10   1   9      153.95      139.51     30.78 o
  11   1   9       24.52       18.31      9.89 o
  12   1   9       10.00        1.23      7.24 o
  13   1   9        3.36        2.06     10.36 o
  14   1   9        8.57       22.55     27.05 o
 -19   2   9        2.87       -8.31     25.85 o
 -18   2   9        4.82        9.27     28.61 o
 -17   2   9       43.65       38.59     47.92 o
 -16   2   9        2.49       13.29     20.40 o
 -15   2   9      173.50      144.54     66.51 o
 -14   2   9        4.91       -4.62     44.49 o
 -13   2   9        0.98       -9.00     42.37 o
 -12   2   9       52.36       31.23     17.46 o
 -11   2   9      218.00      228.30     36.37 o
 -10   2   9       90.35       79.94     13.48 o
  -9   2   9      970.78      910.00     45.88 o
  -8   2   9     1209.80     1193.41     56.88 o
  -7   2   9      829.00      828.22     42.39 o
  -6   2   9        6.15       -7.05     17.44 o
  -5   2   9      250.72      191.33     17.11 o
  -4   2   9        4.72        9.20      6.46 o
  -3   2   9        4.40        7.07     10.98 o
  -2   2   9       28.90       33.55     14.85 o
  -1   2   9      102.69      136.62     37.52 o
   0   2   9       82.97       87.56     19.55 o
   1   2   9      238.43      214.61     35.26 o
   2   2   9      302.68      300.15     40.97 o
   3   2   9       59.79       46.88     17.43 o
   4   2   9       25.41       33.83     12.12 o
   5   2   9      161.69      171.76     29.25 o
   6   2   9       66.68       47.98      9.53 o
   7   2   9       63.28       18.92     20.92 o
   8   2   9      436.42      415.62     49.24 o
   9   2   9      144.34      114.59     27.20 o
  10   2   9      102.78       83.78     23.95 o
  11   2   9        0.36       -1.06      6.74 o
  12   2   9        2.06        1.77      7.86 o
  13   2   9        0.05        2.19      8.45 o
  14   2   9        1.94       11.69     19.54 o
 -19   3   9        0.23       -3.68      8.17 o
 -18   3   9        1.32      -42.20     28.14 o
 -17   3   9       49.86       21.06     14.01 o
 -16   3   9       32.03        9.82     20.80 o
 -15   3   9       70.72       26.85     37.39 o
 -14   3   9       98.61       77.10     14.45 o
 -13   3   9       38.99       14.72     20.47 o
 -12   3   9        0.82       11.14      7.77 o
 -11   3   9      137.23      136.73     28.74 o
 -10   3   9       43.93       31.29     10.89 o
  -9   3   9      580.70      575.39     40.21 o
  -8   3   9        0.49       19.94     10.18 o
  -7   3   9        0.81        3.03      9.71 o
  -6   3   9        1.37      -14.15      9.43 o
  -5   3   9      517.96      505.75     49.80 o
  -4   3   9      948.79      956.15     68.22 o
  -3   3   9      121.61       91.95     20.23 o
  -2   3   9      875.61      888.28     65.43 o
  -1   3   9      708.76      715.45     58.15 o
   0   3   9        5.48       22.95     19.52 o
   1   3   9      204.34      205.83     28.56 o
   2   3   9      261.26      275.07     25.33 o
   3   3   9       25.95       21.85      6.79 o
   4   3   9      128.58      122.87     16.81 o
   5   3   9      129.75      114.27     21.68 o
   6   3   9        3.30      -32.77     26.22 o
   7   3   9       89.78       59.13      9.63 o
   8   3   9      288.86      323.88     44.15 o
   9   3   9       27.12       36.57     18.32 o
  10   3   9        3.15        4.60     13.23 o
  11   3   9        0.33        5.45      8.28 o
  12   3   9        4.08        4.01     13.95 o
  13   3   9        8.52        8.96     13.66 o
 -19   4   9        1.20        3.52     16.14 o
 -18   4   9       37.40       19.00      6.57 o
 -17   4   9      277.61      202.30     58.59 o
 -16   4   9        6.27      -29.14     24.91 o
 -15   4   9        0.05      -44.25     29.50 o
 -14   4   9        7.31       -7.01     17.78 o
 -13   4   9      711.74      749.17     74.28 o
 -12   4   9      266.93      266.74     42.42 o
 -11   4   9      219.76      200.99     34.59 o
 -10   4   9       22.24       22.88     10.82 o
  -9   4   9       61.97       61.83     15.33 o
  -8   4   9      705.93      788.02     49.08 o
  -7   4   9      380.84      482.67     37.87 o
  -6   4   9      112.83       99.85     16.19 o
  -5   4   9      622.61      560.50     39.08 o
  -4   4   9       15.46       -0.05      7.14 o
  -3   4   9      434.34      361.01     39.78 o
  -2   4   9      294.46      299.60     38.36 o
  -1   4   9     1193.30     1097.72     73.15 o
   0   4   9     1749.38     1781.44     91.43 o
   1   4   9     1169.99     1187.03     73.37 o
   2   4   9      187.66      199.80     19.47 o
   3   4   9      443.97      400.87     24.11 o
   4   4   9      561.16      527.45     50.42 o
   5   4   9       64.15       43.92     16.86 o
   6   4   9      181.00      131.01     50.81 o
   7   4   9       93.42      110.51     23.24 o
   8   4   9       42.00       43.13     18.09 o
   9   4   9       63.55       92.16     24.03 o
  10   4   9        1.57       -8.73     11.94 o
  11   4   9       13.46       17.62     11.96 o
  12   4   9       22.03       33.62     23.42 o
  13   4   9        6.33       22.56     26.59 o
 -19   5   9        7.19       -5.24     11.83 o
 -18   5   9        0.86       -5.92     10.57 o
 -17   5   9       20.86       19.55     12.28 o
 -16   5   9      134.10      119.28     23.30 o
 -15   5   9        0.08      -10.96     14.45 o
 -14   5   9      170.41      160.31     33.61 o
 -13   5   9     1408.53     1460.68    104.56 o
 -12   5   9       71.37       67.40     23.46 o
 -11   5   9       31.68       14.80     29.47 o
 -10   5   9      144.39      159.69     30.82 o
  -9   5   9      327.39      293.91     32.14 o
  -8   5   9       40.99       81.34     17.32 o
  -7   5   9     1310.80     1402.17     66.31 o
  -6   5   9      959.65      981.87     54.83 o
  -5   5   9        0.40      -12.04     12.03 o
  -4   5   9      255.80      183.00     19.42 o
  -3   5   9      110.39      119.17     28.72 o
  -2   5   9       38.33       83.07     25.32 o
  -1   5   9       52.07       87.18     22.97 o
   0   5   9     1629.36     1564.63     85.84 o
   1   5   9      645.70      745.53     60.02 o
   2   5   9       92.06       82.69     21.99 o
   3   5   9     1099.81      960.14     66.16 o
   4   5   9      148.51      102.97     36.27 o
   5   5   9       15.90       -3.79     25.59 o
   6   5   9        1.41      -36.74     34.96 o
   7   5   9       66.78       95.59     24.91 o
   8   5   9       43.64       58.63     19.69 o
   9   5   9        0.82        4.23      9.93 o
  10   5   9       82.71       53.97     27.65 o
  11   5   9        0.39      -11.30     15.48 o
  12   5   9      227.00      381.74     83.36 o
  13   5   9       59.38      132.70     48.65 o
 -18   6   9        6.98      -18.46     19.07 o
 -17   6   9       43.52       25.19     14.85 o
 -16   6   9       45.51       32.70      9.58 o
 -15   6   9      465.61      451.00     48.93 o
 -14   6   9      151.00      127.96     26.30 o
 -13   6   9       34.97       38.77     52.86 o
 -12   6   9      125.76      147.33     35.02 o
 -11   6   9      165.08      178.24     33.86 o
 -10   6   9       41.46       31.95     11.91 o
  -9   6   9      458.40      492.99     43.37 o
  -8   6   9     1115.81     1172.40     64.03 o
  -7   6   9      765.58      671.73     31.09 o
  -6   6   9      597.70      585.09     44.00 o
  -5   6   9      872.79      901.19     54.36 o
  -4   6   9       29.98        2.52     16.19 o
  -3   6   9      253.39      232.46     28.43 o
  -2   6   9      277.59      304.71     38.62 o
  -1   6   9      433.52      443.47     46.16 o
   0   6   9       57.80       66.80     13.45 o
   1   6   9       59.16       63.50      9.66 o
   2   6   9      475.80      462.51     35.18 o
   3   6   9       22.80       17.23      8.48 o
   4   6   9      601.92      591.94     55.31 o
   5   6   9      281.62      284.29     33.07 o
   6   6   9      107.66       77.64     14.03 o
   7   6   9        8.71       38.76     30.01 o
   8   6   9      173.36      190.79     60.71 o
   9   6   9      125.26      166.37     53.19 o
  10   6   9        0.01       13.42     16.69 o
  11   6   9       51.25       78.41     39.63 o
  12   6   9        8.35      -12.99     20.06 o
 -18   7   9        0.52        5.71     17.87 o
 -17   7   9       71.34       61.95     17.97 o
 -16   7   9      121.74      159.44     31.97 o
 -15   7   9       20.00       13.59      6.38 o
 -14   7   9      182.50      229.27     34.44 o
 -13   7   9      983.74     1010.93     71.38 o
 -12   7   9      131.68       97.29     20.45 o
 -11   7   9      211.98      170.19     21.68 o
 -10   7   9      264.29      179.52     48.06 o
  -9   7   9     1809.41     1945.36     95.20 o
  -8   7   9       87.69       84.36     11.95 o
  -7   7   9      108.48       97.24     17.28 o
  -6   7   9        2.28        0.06     10.20 o
  -5   7   9      763.84      696.33     45.73 o
  -4   7   9     1796.94     1943.39     66.29 o
  -3   7   9     1003.72      979.55     45.11 o
  -2   7   9      211.44      203.29     18.60 o
  -1   7   9      395.69      417.77     29.57 o
   0   7   9       59.12       69.66     11.89 o
   1   7   9        0.32        3.87     11.70 o
   2   7   9       38.75       24.15      8.86 o
   3   7   9      634.23      685.16     54.05 o
   4   7   9      306.90      331.25     41.40 o
   5   7   9      137.13       89.84     15.10 o
   6   7   9      279.67      345.44     72.38 o
   7   7   9      696.26      780.23    112.13 o
   8   7   9      699.11      697.92    109.91 o
   9   7   9       67.85       89.41     42.25 o
  10   7   9        4.61        1.34      7.95 o
  11   7   9        0.01        1.04     23.34 o
  12   7   9       38.50       82.62     37.41 o
 -17   8   9      108.80      127.19     34.64 o
 -16   8   9        1.42      -11.84     14.33 o
 -15   8   9      192.21      235.08     35.80 o
 -14   8   9      146.55      122.42     24.59 o
 -13   8   9        0.75       -2.94     12.42 o
 -12   8   9       41.12       33.37     10.78 o
 -11   8   9      110.37       62.11     12.63 o
 -10   8   9      143.21      100.98     20.15 o
  -9   8   9      132.39       68.87     21.18 o
  -8   8   9      500.26      507.16     36.10 o
  -7   8   9      245.08      276.18     22.74 o
  -6   8   9       25.12       14.21      7.08 o
  -5   8   9      202.77      205.93     22.38 o
  -4   8   9       52.62       40.11     13.46 o
  -3   8   9      281.56      242.17     21.87 o
  -2   8   9        5.92        3.47     11.56 o
  -1   8   9      528.39      623.48     36.12 o
   0   8   9      259.25      311.40     40.40 o
   1   8   9        2.53       -2.12      9.24 o
   2   8   9      308.94      275.13     26.16 o
   3   8   9      216.71      223.24     31.59 o
   4   8   9       39.98       -5.98     29.17 o
   5   8   9      238.46      270.44     63.26 o
   6   8   9     1162.33     1127.01    135.05 o
   7   8   9      350.35      365.44     81.90 o
   8   8   9        1.73        9.92     23.18 o
   9   8   9       36.54       55.06     30.54 o
  10   8   9       29.77       22.90     16.22 o
  11   8   9       17.35        9.41     22.18 o
 -16   9   9       78.33      117.21     31.92 o
 -15   9   9       15.39       -2.21      8.46 o
 -14   9   9       11.50       20.77      6.69 o
 -13   9   9      120.98      133.53     24.66 o
 -12   9   9        0.31      -13.19      8.80 o
 -11   9   9      143.11      159.76     25.16 o
 -10   9   9       39.36       20.78      6.89 o
  -9   9   9      235.74      265.25     32.33 o
  -8   9   9       47.12       36.39     13.17 o
  -7   9   9      157.63      167.78     18.39 o
  -6   9   9      406.45      442.19     34.80 o
  -5   9   9       34.35       38.92     10.53 o
  -4   9   9        3.31        9.33     10.32 o
  -3   9   9      368.01      335.23     26.30 o
  -2   9   9      525.94      478.82     30.87 o
  -1   9   9      183.68      153.00     23.15 o
   0   9   9      250.61      255.94     37.58 o
   1   9   9      448.96      508.31     49.37 o
   2   9   9       42.24       40.70     17.99 o
   3   9   9      145.83      142.73     39.88 o
   4   9   9        1.94      -41.05     27.37 o
   5   9   9       15.02       -0.75     20.52 o
   6   9   9       27.52        8.00     21.84 o
   7   9   9       32.73       35.18     30.14 o
   8   9   9      127.00      137.53     56.25 o
   9   9   9        0.20        9.60     20.57 o
  10   9   9       13.10       26.69     11.94 o
  11   9   9        0.02       -1.33     12.73 o
 -16  10   9        4.76       16.70     47.70 o
 -15  10   9      409.31      541.41     73.42 o
 -14  10   9      244.51      297.07     54.18 o
 -13  10   9       22.18       12.62     28.42 o
 -12  10   9        5.43       -1.32     12.41 o
 -11  10   9       21.05       14.78     10.50 o
 -10  10   9        5.42       -5.73     14.34 o
  -9  10   9      156.40      153.42     26.32 o
  -8  10   9      201.48      256.72     29.31 o
  -7  10   9       41.81       46.13     10.49 o
  -6  10   9      352.27      383.24     33.88 o
  -5  10   9      965.20     1046.28     54.35 o
  -4  10   9       16.39       32.64     15.41 o
  -3  10   9      208.07      203.09     20.64 o
  -2  10   9      290.59      289.20     31.03 o
  -1  10   9       99.63       61.67     28.72 o
   0  10   9        7.31       12.67     14.63 o
   1  10   9      317.31      329.93     68.46 o
   2  10   9     1096.32     1050.06    123.99 o
   3  10   9       58.76       39.43     26.78 o
   4  10   9        0.93       -0.73     13.38 o
   5  10   9       20.13       21.35     17.47 o
   6  10   9        9.13       -0.42     13.80 o
   7  10   9        1.47      -12.44      8.29 o
   8  10   9       52.50       41.12     32.47 o
   9  10   9       16.26      -15.70     28.72 o
  10  10   9        2.00      -15.96     19.20 o
 -15  11   9        0.39        7.89     28.91 o
 -14  11   9      167.92      258.75     51.18 o
 -13  11   9      315.01      444.31     64.64 o
 -12  11   9      231.56      206.34     42.62 o
 -11  11   9        0.97        3.94     26.42 o
 -10  11   9       38.59       27.04     21.42 o
  -9  11   9      201.08      251.45     29.20 o
  -8  11   9       69.86      108.06     19.90 o
  -7  11   9       17.09       20.84     12.18 o
  -6  11   9       71.38       60.07     13.31 o
  -5  11   9      194.50      234.18     26.19 o
  -4  11   9      414.66      474.12     36.32 o
  -3  11   9      315.45      302.98     34.80 o
  -2  11   9        2.97       -9.66     12.24 o
  -1  11   9        6.61       17.45      6.33 o
   0  11   9       20.97       19.24      9.26 o
   1  11   9        0.42       -2.52     11.20 o
   2  11   9      550.91      610.41     95.37 o
   3  11   9      128.90      163.12     57.06 o
   4  11   9      648.81      634.11    104.61 o
   5  11   9        4.46       15.35     21.80 o
   6  11   9       37.97       35.44     28.25 o
   7  11   9       78.14       89.95     41.19 o
   8  11   9       74.10       86.52     42.74 o
   9  11   9        1.03       13.33      7.96 o
 -14  12   9       28.30       48.70     40.91 o
 -13  12   9       11.13       22.28     41.67 o
 -12  12   9      183.01      231.91     58.40 o
 -11  12   9       34.78       55.26     33.01 o
 -10  12   9       14.07       25.58     17.68 o
  -9  12   9       12.74        1.73     16.01 o
  -8  12   9       98.36       81.05     26.15 o
  -7  12   9       91.85       79.96     12.38 o
  -6  12   9        2.52        7.06      9.13 o
  -5  12   9        9.06       24.09     13.64 o
  -4  12   9       16.79       12.54      7.93 o
  -3  12   9        2.87        0.01      9.62 o
  -2  12   9       19.02       -3.00     12.43 o
  -1  12   9      108.04      109.64     26.94 o
   0  12   9       17.61       16.42      7.60 o
   1  12   9       28.50       22.62     16.00 o
   2  12   9        5.20       -2.06     21.76 o
   3  12   9       17.82       43.55     32.99 o
   4  12   9      313.41      294.33     73.24 o
   5  12   9        8.69       23.07     27.83 o
   6  12   9       11.34       16.40     11.15 o
   7  12   9        0.36       30.83     24.82 o
   8  12   9        0.71        1.45      6.57 o
 -12  13   9       26.69       19.66     14.64 o
 -11  13   9        7.29       -5.67     10.95 o
 -10  13   9        6.94       -5.65     17.62 o
  -9  13   9       30.81       37.49     23.91 o
  -8  13   9        0.28        9.02     25.31 o
  -7  13   9       89.48      109.48     18.94 o
  -6  13   9       75.48      110.27     24.47 o
  -5  13   9        1.23        2.25     11.74 o
  -4  13   9       51.85       57.00     15.02 o
  -3  13   9       15.06        4.88     13.62 o
  -2  13   9       39.73       17.70      9.15 o
  -1  13   9       34.15       20.94      5.41 o
   0  13   9        1.67      -16.19     16.01 o
   1  13   9       50.82       54.22     30.11 o
   2  13   9       14.31       23.77     31.32 o
   3  13   9       61.78       78.86     42.05 o
   4  13   9       41.44       68.17     38.54 o
   5  13   9       10.40       -5.08     11.23 o
   6  13   9       13.98       -6.71     17.25 o
   7  13   9        2.88      -11.31     27.85 o
 -11  14   9       11.13      -28.97     33.85 o
 -10  14   9        3.79       -4.47     20.47 o
  -9  14   9        4.65        8.05      8.17 o
  -8  14   9       20.57       28.92     19.87 o
  -7  14   9       25.89       53.20     24.66 o
  -6  14   9       15.12       17.43     12.61 o
  -5  14   9        6.61       -5.78     11.37 o
  -4  14   9       12.08        3.20      7.73 o
  -3  14   9        0.76      -28.98     21.47 o
  -2  14   9        0.99      -34.57     23.05 o
  -1  14   9       15.43        3.77     13.58 o
   0  14   9      156.66      210.61     43.50 o
   1  14   9       23.70       50.33     33.19 o
   2  14   9        1.19        3.57     10.17 o
   3  14   9       16.62       42.47     35.66 o
   4  14   9       45.35       15.43      6.75 o
   5  14   9       11.04       18.95     12.49 o
  -8  15   9       50.99       50.35     32.45 o
  -7  15   9        3.92       13.85     30.31 o
  -6  15   9        0.44       -0.27     14.24 o
  -5  15   9       15.97        4.50     19.47 o
  -4  15   9       13.75       -3.29     26.18 o
  -3  15   9       17.59       -7.73     20.39 o
  -2  15   9       27.61       16.54     20.40 o
  -1  15   9        1.21        0.25     14.76 o
   0  15   9        3.97       -8.05     39.38 o
   1  15   9        4.58       13.04     11.54 o
   2  15   9        2.75      -17.22     21.40 o
   3  15   9       10.51       -1.40     13.62 o
  -3  16   9        9.15      -12.64     27.61 o
 -19   0  10       94.65      158.48     64.13 o
 -18   0  10       20.72       60.08     45.71 o
 -17   0  10       87.27      138.47     60.57 o
 -16   0  10        0.52       90.07     54.70 o
 -15   0  10      398.82      502.78     96.51 o
 -14   0  10        0.02       29.24     33.14 o
 -13   0  10     1123.45     1033.38    123.46 o
 -12   0  10      122.76      -31.33     47.27 o
 -11   0  10       73.42      -32.15     46.02 o
 -10   0  10       53.90      -15.13     36.34 o
  -9   0  10     1551.60     1447.05    134.42 o
  -8   0  10        0.06      -23.90     18.68 o
  -7   0  10     1696.54     1565.69    133.99 o
  -6   0  10       94.31      115.24     41.26 o
  -5   0  10     4904.08     4613.66    116.72 o
  -4   0  10       21.45       44.99     37.80 o
  -3   0  10      591.71      480.54     41.14 o
  -2   0  10        0.16       -3.38      9.52 o
  -1   0  10        0.60        3.03     13.44 o
   0   0  10       80.92      112.48     43.71 o
   1   0  10     1518.46     1684.14    133.13 o
   2   0  10        3.96       -3.64      9.10 o
   3   0  10      682.73      784.59     92.66 o
   4   0  10        0.53       22.80     27.44 o
   5   0  10     1036.26     1005.79    106.95 o
   6   0  10       36.77        7.15     16.11 o
   7   0  10      188.21      185.65     44.48 o
   8   0  10        0.96       16.00     22.17 o
   9   0  10       36.69       26.90     25.30 o
  10   0  10       31.32       33.50     25.18 o
  11   0  10      169.86      180.67     56.51 o
  12   0  10       29.28       31.04     25.71 o
  13   0  10       28.64       26.94     12.57 o
 -19   1  10        9.33       49.65     26.14 o
 -18   1  10       10.81       35.91     29.67 o
 -17   1  10       53.62      118.76     39.28 o
 -16   1  10        8.75       49.93     22.24 o
 -15   1  10       76.86       64.26     56.70 o
 -14   1  10        0.02       -9.11     44.60 o
 -13   1  10       42.10       47.51     50.27 o
 -12   1  10        0.79       35.95     35.41 o
 -11   1  10     1730.79     1740.12    106.82 o
 -10   1  10       15.04      -31.13     24.78 o
  -9   1  10       56.36       33.09     39.61 o
  -8   1  10        2.39       -4.00     22.77 o
  -7   1  10      189.31      229.28     35.92 o
  -6   1  10       67.94       73.89     22.92 o
  -5   1  10      311.71      336.10     27.46 o
  -4   1  10       23.68       35.39     10.00 o
  -3   1  10     2440.55     2361.89    111.73 o
  -2   1  10        1.32       -6.45     20.73 o
  -1   1  10     3260.87     3136.54    126.75 o
   0   1  10        0.87       -3.89     42.97 o
   1   1  10        5.58       42.80     22.31 o
   2   1  10        0.12       -9.22     14.60 o
   3   1  10      668.96      690.40     63.39 o
   4   1  10        7.20       26.39     18.38 o
   5   1  10      125.66      144.63     31.38 o
   6   1  10       37.75       22.22      6.36 o
   7   1  10      835.87      638.13     61.08 o
   8   1  10        5.28       16.04     17.53 o
   9   1  10       10.82       36.71     16.55 o
  10   1  10        0.33        2.42      8.70 o
  11   1  10       95.91      117.07     30.08 o
  12   1  10        0.15        3.99     12.28 o
  13   1  10       31.61       30.38     13.47 o
 -19   2  10        4.76       14.89     22.44 o
 -18   2  10        3.97       -1.04     43.37 o
 -17   2  10      328.00      425.28     62.85 o
 -16   2  10       32.94       27.96     53.34 o
 -15   2  10       33.40       26.12     40.55 o
 -14   2  10       29.02       18.66     47.26 o
 -13   2  10        0.02        1.04     42.88 o
 -12   2  10        8.51        4.78     14.45 o
 -11   2  10        0.16        0.28     16.70 o
 -10   2  10       17.75        3.74      9.24 o
  -9   2  10     1922.03     1750.22     69.97 o
  -8   2  10       40.73       17.85     24.68 o
  -7   2  10       46.67       32.29     34.22 o
  -6   2  10        9.11        2.78     29.40 o
  -5   2  10      447.11      403.02     27.58 o
  -4   2  10       23.36       26.25     14.70 o
  -3   2  10      457.26      460.72     53.36 o
  -2   2  10        2.84       -1.10     10.17 o
  -1   2  10       82.17      115.18     27.67 o
   0   2  10        1.15        6.60     25.53 o
   1   2  10      862.95      866.65     67.69 o
   2   2  10        0.18       34.79     20.40 o
   3   2  10      185.60      186.48     22.66 o
   4   2  10       11.50       31.24     17.56 o
   5   2  10     1056.23     1127.31     80.35 o
   6   2  10       15.73      -13.62     18.14 o
   7   2  10      842.95      804.58     68.68 o
   8   2  10        5.17       17.19     18.15 o
   9   2  10        7.82       24.15     17.92 o
  10   2  10       25.94       35.20     16.19 o
  11   2  10        7.87        5.84     13.11 o
  12   2  10        3.80        2.85      7.99 o
  13   2  10        0.56      -12.15     18.73 o
 -19   3  10        1.14      -14.50     23.85 o
 -18   3  10        1.25      -59.38     59.73 o
 -17   3  10      196.71      241.04     49.86 o
 -16   3  10        4.33       12.93     27.65 o
 -15   3  10       58.30       78.01     30.86 o
 -14   3  10        0.01       20.14     31.92 o
 -13   3  10      466.92      530.65     65.15 o
 -12   3  10       52.96       57.72     15.24 o
 -11   3  10     1343.66     1300.64     63.07 o
 -10   3  10        7.97       18.45     10.33 o
  -9   3  10     2173.29     2077.16     76.68 o
  -8   3  10       87.73       60.79     13.81 o
  -7   3  10     1356.03     1557.23     66.41 o
  -6   3  10        0.00        1.20      2.77 o
  -5   3  10      154.70       97.00     21.53 o
  -4   3  10        6.94        6.15      8.22 o
  -3   3  10     1023.66      922.69     69.89 o
  -2   3  10       20.58       43.09     30.35 o
  -1   3  10     2374.75     2218.72    107.25 o
   0   3  10        1.92       14.56     12.25 o
   1   3  10      287.62      416.97     50.06 o
   2   3  10       36.99       91.10     18.01 o
   3   3  10        0.52       10.02     21.03 o
   4   3  10        1.02       35.44     20.66 o
   5   3  10        8.63       10.74     17.90 o
   6   3  10       13.21       -5.40     22.82 o
   7   3  10       25.38      -11.05     16.11 o
   8   3  10        4.54       15.39     18.30 o
   9   3  10      332.25      378.47     50.86 o
  10   3  10        2.48       -5.41     12.99 o
  11   3  10        0.04       12.54     23.92 o
  12   3  10        1.68       -1.68      6.09 o
 -19   4  10       50.20       47.67     16.14 o
 -18   4  10        1.17      -30.82     25.71 o
 -17   4  10       15.23       21.89      7.49 o
 -16   4  10       16.36        3.65     12.23 o
 -15   4  10      528.91      634.40     74.78 o
 -14   4  10       57.94       75.50     27.73 o
 -13   4  10     2260.32     2393.71    136.22 o
 -12   4  10      257.74      308.90     50.55 o
 -11   4  10      520.68      558.49     44.82 o
 -10   4  10       25.68       41.59     14.48 o
  -9   4  10      413.76      422.09     37.25 o
  -8   4  10       12.45       17.07      9.12 o
  -7   4  10       43.38        4.95     15.37 o
  -6   4  10       93.84       64.86     10.92 o
  -5   4  10     1890.60     1923.56    103.45 o
  -4   4  10        2.61      -13.10     10.68 o
  -3   4  10        3.14       -4.05     25.97 o
  -2   4  10        1.92       24.21     14.63 o
  -1   4  10       11.17       30.46     18.35 o
   0   4  10       17.52        4.01      5.83 o
   1   4  10     4960.11     4999.29    161.01 o
   2   4  10       12.23       44.05     23.17 o
   3   4  10      374.70      435.98     48.52 o
   4   4  10        0.20        6.00     25.70 o
   5   4  10     1089.80     1023.41     73.61 o
   6   4  10        6.62       -9.94     23.69 o
   7   4  10      254.45      342.03     42.86 o
   8   4  10       24.88       39.01     19.79 o
   9   4  10       48.68       38.23     19.22 o
  10   4  10        2.41      -17.63     25.55 o
  11   4  10        1.17      -11.39     19.27 o
  12   4  10        5.44       -6.19     16.69 o
 -18   5  10        7.33        2.66     10.61 o
 -17   5  10       60.48       62.72     20.04 o
 -16   5  10        1.55        6.32     12.12 o
 -15   5  10      117.92       82.28     25.45 o
 -14   5  10       74.92       79.88     28.45 o
 -13   5  10      769.11      903.66     85.06 o
 -12   5  10       37.55       65.76     28.11 o
 -11   5  10       82.48       78.98     19.75 o
 -10   5  10       74.79       92.04     20.10 o
  -9   5  10       37.66       61.30     16.53 o
  -8   5  10        1.07       12.78     10.56 o
  -7   5  10      104.11       91.30     17.35 o
  -6   5  10       12.23        9.40      9.77 o
  -5   5  10       18.89      -16.51     15.97 o
  -4   5  10        4.03      -33.47     22.31 o
  -3   5  10      127.63      133.30     27.81 o
  -2   5  10       40.19       65.71     28.16 o
  -1   5  10     2408.71     2447.14    113.38 o
   0   5  10       51.35       51.40     17.60 o
   1   5  10      542.62      564.68     54.13 o
   2   5  10        0.06       -1.81     13.43 o
   3   5  10     2054.09     2012.68    100.44 o
   4   5  10        1.53        4.81     36.91 o
   5   5  10      513.99      503.58     51.23 o
   6   5  10       21.17        7.50     12.29 o
   7   5  10       46.38       64.84     22.27 o
   8   5  10        2.23       16.85     23.90 o
   9   5  10       18.13       23.12     18.93 o
  10   5  10        0.00      -26.10     30.98 o
  11   5  10       36.96       58.98     35.58 o
  12   5  10       14.22       12.62     10.63 o
 -18   6  10        1.79       -7.90     16.10 o
 -17   6  10        0.47       -5.91     16.43 o
 -16   6  10        6.51       -0.83     16.97 o
 -15   6  10        2.19      -11.94     21.08 o
 -14   6  10        4.06       16.24     25.67 o
 -13   6  10       30.47       51.35     19.59 o
 -12   6  10       10.93      -10.29     11.24 o
 -11   6  10        3.72        9.79     13.52 o
 -10   6  10       42.13       65.59     18.20 o
  -9   6  10       32.04       25.74     23.92 o
  -8   6  10       53.01       58.57     11.37 o
  -7   6  10      114.01       96.61     12.09 o
  -6   6  10       28.83        3.37      9.15 o
  -5   6  10      166.12       94.43     10.57 o
  -4   6  10        3.49       -1.93     19.36 o
  -3   6  10        0.17       16.26     16.22 o
  -2   6  10        3.40       15.01     12.24 o
  -1   6  10      251.05      285.98     41.06 o
   0   6  10        7.58       19.78     18.41 o
   1   6  10      222.27      187.73     30.49 o
   2   6  10        1.77        3.84     12.12 o
   3   6  10       89.26       99.80     27.94 o
   4   6  10       65.02       79.91     26.00 o
   5   6  10      291.26      323.18     40.84 o
   6   6  10       11.27      -20.51     35.96 o
   7   6  10       25.56       57.97     36.94 o
   8   6  10        6.47       30.64     31.85 o
   9   6  10        4.40       -3.77      9.71 o
  10   6  10       14.08       -2.99     18.68 o
  11   6  10        2.81        4.25     22.31 o
  12   6  10        2.51       31.66     29.72 o
 -17   7  10       17.51      -13.79     34.62 o
 -16   7  10        0.62       -9.44     15.57 o
 -15   7  10       52.53       33.66     12.45 o
 -14   7  10       15.92       17.67      9.03 o
 -13   7  10        9.72        3.10     11.87 o
 -12   7  10       25.46       25.28     10.82 o
 -11   7  10       25.52       31.44     13.51 o
 -10   7  10       15.58       21.35     18.05 o
  -9   7  10      258.80      265.48     32.47 o
  -8   7  10        5.04       -4.41     14.67 o
  -7   7  10        0.38        2.43      4.97 o
  -6   7  10        7.09        9.18     20.89 o
  -5   7  10      412.37      380.60     40.75 o
  -4   7  10      225.03      230.70     26.68 o
  -3   7  10        0.07       -3.66     10.64 o
  -2   7  10        0.80        7.53     10.60 o
  -1   7  10     1068.74     1085.44     49.11 o
   0   7  10        0.12       26.47     19.63 o
   1   7  10       29.16       42.51     15.78 o
   2   7  10      205.32      197.55     22.97 o
   3   7  10        0.42       -1.08     12.53 o
   4   7  10        0.04        8.60     11.66 o
   5   7  10      227.72      122.18     38.06 o
   6   7  10       13.23        8.89      8.56 o
   7   7  10       18.43       33.57     28.79 o
   8   7  10        1.06       10.31     13.94 o
   9   7  10       39.75       73.14     39.52 o
  10   7  10        0.24       -1.61     12.83 o
  11   7  10        0.50        9.80      9.69 o
 -17   8  10       10.50        7.93     11.91 o
 -16   8  10        0.86        4.68     14.21 o
 -15   8  10       62.09       80.96     20.95 o
 -14   8  10        6.61       -4.19      9.44 o
 -13   8  10       10.20       -9.06     12.87 o
 -12   8  10        0.81       -8.41      8.95 o
 -11   8  10      158.65      172.47     23.68 o
 -10   8  10       38.83       25.95     13.04 o
  -9   8  10       75.92       62.83     18.33 o
  -8   8  10       21.74       16.11     13.94 o
  -7   8  10        0.99       -8.19      6.00 o
  -6   8  10        1.63        3.21     15.72 o
  -5   8  10        5.87       -8.43     10.90 o
  -4   8  10      193.86      156.82     16.95 o
  -3   8  10      823.47      812.60     43.57 o
  -2   8  10        0.42       22.90     10.28 o
  -1   8  10      669.66      783.11     65.53 o
   0   8  10       11.39       50.80     21.09 o
   1   8  10      658.48      767.90     63.10 o
   2   8  10        0.26        2.23      8.68 o
   3   8  10      639.29      673.81     99.38 o
   4   8  10        5.96       -8.61     21.15 o
   5   8  10      116.22       98.63     32.34 o
   6   8  10       21.09       19.13     17.98 o
   7   8  10       35.46       42.52     30.65 o
   8   8  10       33.45       69.12     34.40 o
   9   8  10       48.10       29.53     23.54 o
  10   8  10        7.41       20.27     10.12 o
 -16   9  10        0.14        9.19      9.52 o
 -15   9  10       68.64       67.79     24.87 o
 -14   9  10       24.40       39.11     15.67 o
 -13   9  10       17.26       -2.45     14.45 o
 -12   9  10       14.56        8.18      6.46 o
 -11   9  10      125.80       90.98     18.96 o
 -10   9  10       27.68       14.02      9.41 o
  -9   9  10      172.46      161.03     25.77 o
  -8   9  10       11.89       20.24     11.74 o
  -7   9  10        0.02        6.28      7.88 o
  -6   9  10       11.79       16.81      6.35 o
  -5   9  10      112.86      111.47     16.77 o
  -4   9  10        1.58       -2.33      5.43 o
  -3   9  10      103.66      108.03     14.93 o
  -2   9  10       71.76       55.88     31.79 o
  -1   9  10       86.79       59.84     20.50 o
   0   9  10       81.91      105.44     25.98 o
   1   9  10      127.31      135.01     27.58 o
   2   9  10        1.38       -0.31     16.79 o
   3   9  10        2.25      -11.13     16.95 o
   4   9  10       10.02        5.89     22.04 o
   5   9  10        0.04       -7.40     25.76 o
   6   9  10       11.27       18.62     26.06 o
   7   9  10       43.22       58.33     31.07 o
   8   9  10        8.21       -5.65     19.77 o
   9   9  10       11.07       12.27     14.39 o
  10   9  10        3.66       17.44     31.17 o
 -15  10  10        2.91        2.71     20.02 o
 -14  10  10        0.02       10.82     13.65 o
 -13  10  10       57.45       41.83     13.36 o
 -12  10  10        0.24      -25.44     16.96 o
 -11  10  10       58.22       31.52     12.72 o
 -10  10  10        2.24       11.65      8.14 o
  -9  10  10      272.95      280.14     35.60 o
  -8  10  10       92.20      139.23     22.29 o
  -7  10  10      125.63      151.96     22.48 o
  -6  10  10       96.33      125.79     20.25 o
  -5  10  10       17.96        6.45     13.85 o
  -4  10  10        8.90       14.91     16.74 o
  -3  10  10       71.59       36.04      8.42 o
  -2  10  10        3.68       15.06     11.44 o
  -1  10  10      370.96      345.64     45.32 o
   0  10  10       73.56       54.27     20.46 o
   1  10  10      170.23      227.74     60.70 o
   2  10  10       86.80       47.16     23.60 o
   3  10  10       19.19        5.14     17.24 o
   4  10  10       13.14       -6.40     26.00 o
   5  10  10        6.63       28.07     25.05 o
   6  10  10        6.47       14.78     17.16 o
   7  10  10        5.28        6.10     13.78 o
   8  10  10        0.37       -6.80     10.94 o
   9  10  10       11.70       -4.61     27.11 o
 -14  11  10        5.52       12.95      9.79 o
 -13  11  10      231.11      286.71     52.02 o
 -12  11  10       25.70       36.65     39.57 o
 -11  11  10        9.05       16.12     19.92 o
 -10  11  10       20.85       24.91     12.37 o
  -9  11  10       11.34       21.03     12.36 o
  -8  11  10        0.24        8.46      9.79 o
  -7  11  10       55.97       51.06     13.10 o
  -6  11  10        9.09       10.27     11.69 o
  -5  11  10        5.97        8.95     16.28 o
  -4  11  10       63.95       23.23     19.89 o
  -3  11  10        0.04       -3.69     13.74 o
  -2  11  10        9.72        3.69     13.10 o
  -1  11  10       49.79       35.12     23.19 o
   0  11  10        1.84       -6.97     15.57 o
   1  11  10      315.34      303.86     70.84 o
   2  11  10      102.31      146.84     50.80 o
   3  11  10      654.52      718.42    112.69 o
   4  11  10        3.99       16.67     24.70 o
   5  11  10       15.51       20.83     15.16 o
   6  11  10        0.87       -7.12     21.15 o
   7  11  10        0.13       -0.20     11.71 o
   8  11  10        0.59       -8.34     12.35 o
 -13  12  10        2.75       15.42     18.15 o
 -12  12  10       23.67       42.73     32.50 o
 -11  12  10       13.44       16.81     15.57 o
 -10  12  10        0.78       27.32     16.23 o
  -9  12  10      307.31      364.25     37.27 o
  -8  12  10       20.22       18.79     12.14 o
  -7  12  10        4.83       17.13     11.03 o
  -6  12  10       11.30       15.93     10.51 o
  -5  12  10       14.97       26.20     18.03 o
  -4  12  10       22.84        4.49     10.55 o
  -3  12  10      322.79      360.66     51.81 o
  -2  12  10        0.17        6.53     27.49 o
  -1  12  10       79.01       62.60     18.12 o
   0  12  10        0.47      -13.23     18.29 o
   1  12  10       77.22       69.08     36.00 o
   2  12  10        6.84       19.31     21.83 o
   3  12  10      144.78      181.61     61.53 o
   4  12  10       75.22       96.31     45.51 o
   5  12  10       87.23      120.26     43.96 o
   6  12  10        0.66        7.38     12.03 o
   7  12  10        2.14       -6.83     17.69 o
 -12  13  10        8.47       40.80     34.78 o
 -11  13  10       97.27       99.50     21.79 o
 -10  13  10        1.02        5.86     18.74 o
  -9  13  10       11.80        8.81     10.06 o
  -8  13  10       18.24       42.77     17.32 o
  -7  13  10       12.23        6.78     10.12 o
  -6  13  10        0.00        5.08     16.64 o
  -5  13  10        4.03        2.23     11.53 o
  -4  13  10       17.44       23.84     10.04 o
  -3  13  10        3.52      -23.75     18.93 o
  -2  13  10       24.57       25.40      8.65 o
  -1  13  10      236.50      207.34     40.44 o
   0  13  10        0.01       -5.25     23.84 o
   1  13  10      109.74       52.20     25.30 o
   2  13  10       27.16       76.37     45.73 o
   3  13  10       81.83      123.36     48.11 o
   4  13  10        1.08        7.59     10.14 o
   5  13  10       46.05       42.16     20.90 o
 -10  14  10        0.25      -13.58     41.61 o
  -9  14  10      143.95      152.14     36.11 o
  -8  14  10       31.35       46.39     24.26 o
  -7  14  10       50.20       81.78     28.68 o
  -6  14  10        3.10        7.63     14.70 o
  -5  14  10       19.51       17.58      7.50 o
  -4  14  10        1.61      -12.68     19.40 o
  -3  14  10       10.99        0.42     15.75 o
  -2  14  10       21.94       10.74     18.87 o
  -1  14  10      142.61      198.58     40.38 o
   0  14  10       64.37       48.36     23.30 o
   1  14  10        7.64       12.71     15.62 o
   2  14  10       21.28       26.87     28.29 o
   3  14  10       92.70      123.09     51.75 o
  -7  15  10       85.88      120.67     46.27 o
  -6  15  10        3.32       14.42     14.19 o
  -5  15  10        1.17      -44.89     30.62 o
  -4  15  10        0.02      -18.63     22.27 o
  -3  15  10        1.35      -32.94     21.96 o
  -2  15  10        4.17      -39.86     26.58 o
  -1  15  10        1.88       -6.92     19.29 o
   0  15  10       35.00       61.11     38.93 o
 -19   1  11       14.99        6.65     56.72 o
 -18   1  11       31.48       17.73     75.31 o
 -17   1  11       82.57      115.81     48.46 o
 -16   1  11      611.57      816.00     90.09 o
 -15   1  11      195.95      318.25     56.20 o
 -14   1  11      256.65      282.70     73.98 o
 -13   1  11        3.49      -34.89     26.83 o
 -12   1  11      259.37      216.32     34.94 o
 -11   1  11      602.71      593.76     64.00 o
 -10   1  11     1711.81     1597.34    105.53 o
  -9   1  11      250.50      154.83     48.83 o
  -8   1  11        2.44        1.51     28.42 o
  -7   1  11        0.02       26.76     27.98 o
  -6   1  11       30.37       94.70     30.05 o
  -5   1  11        0.02        6.60      4.69 o
  -4   1  11      144.42      124.49     21.30 o
  -3   1  11        1.03        4.16      8.69 o
  -2   1  11      263.61      317.80     42.46 o
  -1   1  11      612.90      590.83     79.82 o
   0   1  11      350.97      379.29     56.44 o
   1   1  11        0.53       34.58     25.00 o
   2   1  11       45.83       82.16     26.43 o
   3   1  11       58.11       97.12     28.92 o
   4   1  11       30.55       46.99     22.41 o
   5   1  11       55.07       63.18     18.27 o
   6   1  11       22.53       -2.24     14.02 o
   7   1  11      124.45       95.44     20.82 o
   8   1  11        0.02       13.51     18.06 o
   9   1  11        2.18       14.50     12.03 o
  10   1  11        3.08        8.92     13.18 o
  11   1  11        8.71        9.68     12.56 o
  12   1  11        0.25        9.07     13.27 o
 -19   2  11        1.35        0.58     38.95 o
 -18   2  11       64.06       61.41     39.58 o
 -17   2  11       23.68      -23.32     87.19 o
 -16   2  11       86.02       95.28     41.75 o
 -15   2  11      139.28      193.15     68.98 o
 -14   2  11      668.58      757.71     82.44 o
 -13   2  11      119.40      161.19     56.05 o
 -12   2  11       70.84       54.91     27.07 o
 -11   2  11       98.68       29.97     83.83 o
 -10   2  11       72.65       17.34     67.40 o
  -9   2  11      133.90       75.46     58.41 o
  -8   2  11       58.94       30.76     40.92 o
  -7   2  11       90.88       55.30     37.19 o
  -6   2  11       91.30       91.54     14.12 o
  -5   2  11      138.13      158.30     20.94 o
  -4   2  11      582.36      660.89     63.99 o
  -3   2  11        2.70       -0.31     21.70 o
  -2   2  11      129.99       94.27     20.45 o
  -1   2  11       64.46       95.87     24.12 o
   0   2  11      103.34      149.83     50.68 o
   1   2  11       95.81      125.62     41.68 o
   2   2  11      359.90      346.90     47.21 o
   3   2  11      523.85      596.30     62.41 o
   4   2  11      299.67      238.89     40.03 o
   5   2  11       24.00       10.23      8.03 o
   6   2  11        6.66      -12.97     17.92 o
   7   2  11       82.73       50.98     14.65 o
   8   2  11       25.47       52.23     24.51 o
   9   2  11       26.68       24.08     15.66 o
  10   2  11        2.06       15.86     10.09 o
  11   2  11       39.85       41.22     19.46 o
  12   2  11        3.90        3.96     12.98 o
 -18   3  11       23.08       32.82     51.01 o
 -17   3  11       22.83       10.62     19.56 o
 -16   3  11      108.33      128.00     35.75 o
 -15   3  11      201.28      241.59     47.07 o
 -14   3  11       61.44       92.65     36.90 o
 -13   3  11      260.63      344.28     55.64 o
 -12   3  11     1061.62     1152.31     94.31 o
 -11   3  11      434.39      357.70     71.05 o
 -10   3  11      110.56       62.71     30.20 o
  -9   3  11       93.28       50.50     26.63 o
  -8   3  11      247.73      156.39     59.46 o
  -7   3  11       56.92       36.41     28.03 o
  -6   3  11       39.17       35.65      7.94 o
  -5   3  11      190.57      256.35     40.81 o
  -4   3  11       40.54       34.88     13.32 o
  -3   3  11       90.43       77.50     59.13 o
  -2   3  11       12.94       31.09     16.61 o
  -1   3  11       64.50       85.04     25.85 o
   0   3  11      117.81      121.65     27.61 o
   1   3  11        1.03       12.37     33.52 o
   2   3  11       16.96       71.05     36.48 o
   3   3  11      219.41      260.99     41.64 o
   4   3  11      227.39      284.70     45.00 o
   5   3  11       91.02       80.39     20.63 o
   6   3  11        0.54      -12.52     11.31 o
   7   3  11       11.33       -3.96      6.12 o
   8   3  11        0.00       26.48     20.76 o
   9   3  11       28.23       28.58     17.70 o
  10   3  11        0.30       -9.48      9.86 o
  11   3  11        6.63       -3.45     16.27 o
 -18   4  11       52.38       64.98     24.52 o
 -17   4  11        3.84       -3.35     28.41 o
 -16   4  11        2.86       -5.98     11.74 o
 -15   4  11       19.18       32.78     17.52 o
 -14   4  11      656.60      687.40     77.72 o
 -13   4  11      455.15      509.94     65.42 o
 -12   4  11      390.37      383.39     50.74 o
 -11   4  11      126.58      122.86     20.75 o
 -10   4  11      347.74      301.85     45.96 o
  -9   4  11      309.82      289.95     43.27 o
  -8   4  11      435.09      369.46     48.88 o
  -7   4  11      356.57      247.87     62.13 o
  -6   4  11      698.03      642.06     62.30 o
  -5   4  11        1.52      -10.57      7.05 o
  -4   4  11       85.24       45.95     34.98 o
  -3   4  11        6.44       28.44     31.98 o
  -2   4  11      131.79      136.44     28.17 o
  -1   4  11        0.07       17.94     11.38 o
   0   4  11        5.46       17.68     11.11 o
   1   4  11        3.26       19.99     21.34 o
   2   4  11      679.22      770.40     68.83 o
   3   4  11     2108.80     2083.42    109.30 o
   4   4  11      727.55      805.75     92.76 o
   5   4  11      216.56      195.98     33.74 o
   6   4  11       18.80       14.51     13.12 o
   7   4  11      109.76      116.90     23.03 o
   8   4  11       57.35       94.47     28.46 o
   9   4  11        6.02        9.69     27.52 o
  10   4  11        1.04        7.46      9.03 o
  11   4  11        4.06      -19.24     18.02 o
 -18   5  11        7.98       36.62     24.42 o
 -17   5  11        2.96       14.07     15.96 o
 -16   5  11        5.73       16.74     16.96 o
 -15   5  11       38.91       29.45     15.63 o
 -14   5  11      199.86      208.83     44.11 o
 -13   5  11       50.25       94.88     28.69 o
 -12   5  11       51.60       48.47     14.97 o
 -11   5  11       16.47       12.09      6.54 o
 -10   5  11      563.28      563.63     46.01 o
  -9   5  11       13.21       22.24     12.84 o
  -8   5  11       34.41       28.25     10.71 o
  -7   5  11       80.65       52.81     12.92 o
  -6   5  11      343.07      295.52     40.13 o
  -5   5  11      520.16      436.37     51.33 o
  -4   5  11      252.18      248.14     54.26 o
  -3   5  11        4.30       46.77     24.21 o
  -2   5  11      132.17      139.40     33.87 o
  -1   5  11       17.35       37.73     18.30 o
   0   5  11       85.06       30.41     17.78 o
   1   5  11     2257.34     2150.55     88.65 o
   2   5  11     2153.72     2305.06    115.06 o
   3   5  11      330.00      361.81     48.70 o
   4   5  11        1.79        0.40     29.18 o
   5   5  11      100.81       87.96     20.00 o
   6   5  11        4.33        1.19     27.11 o
   7   5  11        1.17       12.39      9.58 o
   8   5  11        4.00       35.29     31.82 o
   9   5  11        4.44        0.28     15.27 o
  10   5  11       15.99       -0.42     17.51 o
  11   5  11       68.13       77.35     35.17 o
 -17   6  11        0.06      -16.74     22.83 o
 -16   6  11       18.71        7.91     10.88 o
 -15   6  11       18.25       19.17     18.84 o
 -14   6  11      104.75      111.69     31.10 o
 -13   6  11      138.68      138.28     34.29 o
 -12   6  11       90.81       94.49     23.20 o
 -11   6  11      390.99      349.38     40.76 o
 -10   6  11       95.97      106.83     21.80 o
  -9   6  11      112.40      142.16     24.54 o
  -8   6  11      164.59      179.72     25.94 o
  -7   6  11       53.50       26.96     12.19 o
  -6   6  11      456.21      474.38     40.16 o
  -5   6  11        6.77      -42.27     32.45 o
  -4   6  11      174.45      204.51     35.55 o
  -3   6  11       25.00       48.72     19.70 o
  -2   6  11       70.16       99.29     27.96 o
  -1   6  11        1.28       -5.84     13.84 o
   0   6  11      356.27      354.23     44.92 o
   1   6  11      243.45      242.31     29.08 o
   2   6  11        2.18       18.87     17.19 o
   3   6  11      123.07      165.95     30.94 o
   4   6  11      179.53      209.92     36.54 o
   5   6  11       48.67       45.94     13.09 o
   6   6  11        0.74      -37.77     38.95 o
   7   6  11       35.91       71.38     43.54 o
   8   6  11       10.31       18.67     22.34 o
   9   6  11       28.02       17.44      6.62 o
  10   6  11       20.47       34.33     33.55 o
 -17   7  11        9.98       23.35     20.82 o
 -16   7  11        5.63       15.62     13.26 o
 -15   7  11       56.00       37.65     10.79 o
 -14   7  11       15.09       11.04     10.07 o
 -13   7  11      124.56      145.75     22.66 o
 -12   7  11      920.78     1076.78     70.78 o
 -11   7  11       86.74      124.16     24.87 o
 -10   7  11       30.87       41.64     14.91 o
  -9   7  11        8.43        9.63     12.32 o
  -8   7  11       75.36       72.84     10.74 o
  -7   7  11        9.76      -17.20     19.62 o
  -6   7  11      158.47       93.54     11.51 o
  -5   7  11      560.48      592.05     48.32 o
  -4   7  11       86.13      103.72     26.56 o
  -3   7  11       46.66       39.68     16.17 o
  -2   7  11      154.51      172.79     32.86 o
  -1   7  11      162.60      175.14     34.50 o
   0   7  11        2.74       -1.12      7.96 o
   1   7  11      125.70      112.20     23.91 o
   2   7  11      156.40      155.84     29.75 o
   3   7  11       15.35       30.65     18.07 o
   4   7  11      239.99      276.64     68.33 o
   5   7  11       40.38        9.84     10.85 o
   6   7  11       38.65       25.18     12.13 o
   7   7  11       10.26       20.91     21.07 o
   8   7  11        1.09        7.12     15.51 o
   9   7  11        0.06        6.13     11.29 o
  10   7  11        1.05      -15.81     22.33 o
 -16   8  11       48.24       44.53     12.52 o
 -15   8  11        2.62      -11.95     12.03 o
 -14   8  11      130.66      106.84     20.98 o
 -13   8  11      140.76      128.43     19.88 o
 -12   8  11       15.29        5.85     13.46 o
 -11   8  11       65.36       64.02     19.99 o
 -10   8  11        0.44       -2.82     15.11 o
  -9   8  11       79.64       46.39     14.98 o
  -8   8  11      266.35      253.77     30.43 o
  -7   8  11       16.84       13.28      4.65 o
  -6   8  11       19.09       -2.82     14.94 o
  -5   8  11      235.57      213.20     22.97 o
  -4   8  11      803.94      779.56     45.34 o
  -3   8  11      337.55      336.52     32.19 o
  -2   8  11        0.06       22.18     10.29 o
  -1   8  11      166.83      127.65     29.67 o
   0   8  11      250.67      289.10     42.26 o
   1   8  11      182.47      217.81     33.83 o
   2   8  11       34.20       13.82     14.87 o
   3   8  11      645.30      614.27    101.39 o
   4   8  11      108.78      100.97     34.58 o
   5   8  11       15.33      -13.10     32.21 o
   6   8  11        5.94       15.53     26.71 o
   7   8  11       31.73       47.60     37.73 o
   8   8  11       38.67       83.25     46.31 o
   9   8  11       29.54       72.83     41.73 o
 -16   9  11        0.01       -8.66     16.20 o
 -15   9  11       47.73       30.85     12.00 o
 -14   9  11       21.88        7.43     11.35 o
 -13   9  11       29.12       -0.17     12.61 o
 -12   9  11      108.97       99.60     17.77 o
 -11   9  11       12.84        5.87     13.60 o
 -10   9  11      149.54      147.01     21.26 o
  -9   9  11       33.72       25.79     17.00 o
  -8   9  11      139.81      168.12     25.25 o
  -7   9  11       77.87      105.48     17.22 o
  -6   9  11       53.15       37.82     13.74 o
  -5   9  11      209.23      176.94     19.46 o
  -4   9  11       90.58      109.56     20.10 o
  -3   9  11      113.89       97.83     25.73 o
  -2   9  11        6.70        7.74     10.26 o
  -1   9  11        2.32       24.20     38.89 o
   0   9  11       31.04       18.35      9.21 o
   1   9  11      253.28      177.05     52.45 o
   2   9  11      394.95      429.46     83.26 o
   3   9  11        1.75       24.46     27.57 o
   4   9  11       48.68       52.85     28.09 o
   5   9  11       33.68       14.31     12.94 o
   6   9  11        0.02       22.58     20.54 o
   7   9  11       19.18       27.71     26.90 o
   8   9  11        0.04       -6.15     20.82 o
   9   9  11        2.98       -2.00     12.28 o
 -15  10  11        1.16       -3.67     12.48 o
 -14  10  11      146.02      146.16     37.02 o
 -13  10  11      106.85      127.36     22.22 o
 -12  10  11        5.06        1.71      9.12 o
 -11  10  11       71.87       75.81     18.80 o
 -10  10  11       19.50       22.16     10.92 o
  -9  10  11      103.61      145.68     23.91 o
  -8  10  11       43.03       58.89     15.68 o
  -7  10  11        0.90        5.92      7.61 o
  -6  10  11       25.78       56.80     10.35 o
  -5  10  11       30.66        1.21     13.74 o
  -4  10  11      746.85      736.23     57.92 o
  -3  10  11      247.70      222.48     31.73 o
  -2  10  11      119.40       86.01     25.90 o
  -1  10  11        6.55        8.53     22.20 o
   0  10  11       69.67       20.57     15.73 o
   1  10  11       45.52       38.10     12.09 o
   2  10  11      197.57      230.17     59.04 o
   3  10  11       93.36      104.74     37.61 o
   4  10  11       72.49       47.37     15.21 o
   5  10  11        7.41       13.96     12.22 o
   6  10  11        6.45        2.75     10.39 o
   7  10  11       26.32       32.81     25.93 o
   8  10  11        1.54       -5.09     20.68 o
 -14  11  11        0.26        5.35     14.27 o
 -13  11  11        2.41       23.56      9.44 o
 -12  11  11      143.60      195.39     34.48 o
 -11  11  11       58.36       92.41     21.89 o
 -10  11  11        2.40        5.40      9.74 o
  -9  11  11        3.56       17.65     10.25 o
  -8  11  11       54.76       56.15     15.21 o
  -7  11  11      132.05      155.95     23.21 o
  -6  11  11        5.95      -11.09     14.03 o
  -5  11  11       12.75       -1.55     19.06 o
  -4  11  11       29.25       12.38     12.28 o
  -3  11  11       12.48       12.42     11.17 o
  -2  11  11        7.31        4.49     13.25 o
  -1  11  11       71.52       60.81     29.11 o
   0  11  11       15.18       -8.15     21.61 o
   1  11  11       67.63       58.42     26.38 o
   2  11  11       58.55       30.10     13.07 o
   3  11  11        3.60      -20.71     34.75 o
   4  11  11       79.00       98.37     42.93 o
   5  11  11       14.37       -8.97     22.02 o
   6  11  11        4.37       13.26     10.39 o
   7  11  11        0.67       12.45     19.72 o
 -12  12  11        8.09       10.39     17.80 o
 -11  12  11        0.29        4.27      9.05 o
 -10  12  11       13.87       13.45      8.84 o
  -9  12  11        0.16        8.70      8.96 o
  -8  12  11       17.26       16.28      8.02 o
  -7  12  11       25.32       52.79     19.60 o
  -6  12  11       27.78       20.07     17.31 o
  -5  12  11        0.05        0.15     11.66 o
  -4  12  11       44.78       40.41      6.67 o
  -3  12  11       65.12       63.49     19.59 o
  -2  12  11       36.56       23.01     12.11 o
  -1  12  11       11.65        1.63     23.32 o
   0  12  11       26.19       22.61     13.50 o
   1  12  11       19.84       23.05     16.24 o
   2  12  11       23.30        0.98     24.87 o
   3  12  11      206.78      236.59     68.46 o
   4  12  11       24.80       88.39     47.61 o
   5  12  11        0.42        5.38      7.99 o
 -11  13  11       31.38       28.60     13.73 o
 -10  13  11       11.10       15.99     10.15 o
  -9  13  11        0.29        7.43     31.34 o
  -8  13  11       56.68       91.52     24.26 o
  -7  13  11       30.30       47.81     18.53 o
  -6  13  11       50.81       61.75     22.12 o
  -5  13  11       94.70       79.24     26.57 o
  -4  13  11       40.43        7.62     13.59 o
  -3  13  11       45.18       20.79     10.49 o
  -2  13  11       26.90       15.05      6.97 o
  -1  13  11      193.55      173.64     52.03 o
   0  13  11       25.82       17.00      5.86 o
   1  13  11      159.32      143.73     42.92 o
   2  13  11       40.44       52.94     25.04 o
   3  13  11        0.19       39.50     32.65 o
   4  13  11       31.02       38.92     25.34 o
  -8  14  11       49.10       91.10     32.52 o
  -7  14  11       18.41       17.81     22.40 o
  -6  14  11        7.27       -1.87      9.83 o
  -5  14  11       23.85       23.33      9.71 o
  -4  14  11        0.20       -8.62     16.63 o
  -3  14  11        7.24       -9.17     16.55 o
  -2  14  11        3.28      -13.88     21.90 o
  -1  14  11      148.83      161.82     50.31 o
   0  14  11        0.38      -29.35     31.66 o
   1  14  11       99.45      103.24     51.14 o
 -18   0  12       87.18       27.13     27.00 o
 -17   0  12        2.72      -36.16     46.42 o
 -16   0  12       80.56      141.79     61.10 o
 -15   0  12       61.44       64.07     50.61 o
 -14   0  12     1722.66     1690.88    176.11 o
 -13   0  12        2.94      -33.37     34.74 o
 -12   0  12        0.16      -35.41     34.82 o
 -11   0  12       21.22      -13.90     29.58 o
 -10   0  12      114.43      104.50     33.95 o
  -9   0  12       76.99      115.67     54.49 o
  -8   0  12     9930.82    10092.23    383.25 o
  -7   0  12       49.09       98.38     54.39 o
  -6   0  12      266.50      331.96     69.69 o
  -5   0  12       45.38       58.56     18.19 o
  -4   0  12       63.84       37.14     23.69 o
  -3   0  12       27.81       21.43     16.27 o
  -2   0  12      949.69      797.67     98.56 o
  -1   0  12       13.71        4.96     17.72 o
   0   0  12        1.27      211.23     73.00 o
   1   0  12        0.01       82.43     49.32 o
   2   0  12      986.09      989.95    109.08 o
   3   0  12        0.38       20.17     27.68 o
   4   0  12     1225.81     1355.79    135.31 o
   5   0  12        7.43        2.23     16.71 o
   6   0  12       74.49       49.27     20.96 o
   7   0  12        7.06        5.95     13.67 o
   8   0  12      493.62      544.09     93.68 o
   9   0  12        1.35        6.21     25.84 o
  10   0  12       89.52      118.07     44.63 o
  11   0  12        0.22        4.84     10.60 o
 -18   1  12       19.03       -9.02     28.80 o
 -17   1  12       39.82       28.29     12.30 o
 -16   1  12     1397.32     1782.29    132.86 o
 -15   1  12       24.36       43.36     27.52 o
 -14   1  12        0.55        7.46     16.15 o
 -13   1  12        2.65       -6.87     12.58 o
 -12   1  12      539.39      652.25     73.60 o
 -11   1  12       34.23       16.02     36.78 o
 -10   1  12       16.12        8.92     30.36 o
  -9   1  12       25.11       19.32     21.54 o
  -8   1  12      172.87      221.77     44.17 o
  -7   1  12        0.29       29.50     24.02 o
  -6   1  12       59.45       58.58     25.42 o
  -5   1  12       63.94       89.17     37.91 o
  -4   1  12     1257.63     1277.08     89.84 o
  -3   1  12       19.99       13.53      8.38 o
  -2   1  12      745.52      757.37     68.47 o
  -1   1  12        3.33      119.91     79.36 o
   0   1  12    11719.31    12183.25    274.18 o
   1   1  12       18.76       89.87     34.96 o
   2   1  12       13.99       56.27     22.64 o
   3   1  12        0.01       41.48     21.24 o
   4   1  12      283.36      266.52     44.62 o
   5   1  12        1.92       -4.52      5.37 o
   6   1  12       40.81       45.86     17.87 o
   7   1  12        0.31      -18.12     14.06 o
   8   1  12       46.88       50.27     23.89 o
   9   1  12        2.57       18.10     16.25 o
  10   1  12       99.29       92.20     26.34 o
  11   1  12        1.13       -1.32     17.47 o
 -18   2  12       11.00       24.96     66.43 o
 -17   2  12       56.78       47.73     45.21 o
 -16   2  12      176.27      278.08    106.93 o
 -15   2  12        3.73       15.70     41.21 o
 -14   2  12       24.55       16.08     17.11 o
 -13   2  12       90.32      111.40     31.56 o
 -12   2  12     2008.97     2227.86    136.44 o
 -11   2  12        0.54       -5.27     17.75 o
 -10   2  12      661.08      650.13     69.05 o
  -9   2  12        2.36       -8.06     34.37 o
  -8   2  12        9.79       12.58     21.23 o
  -7   2  12       15.24       36.10     21.83 o
  -6   2  12     2611.98     2438.18    129.85 o
  -5   2  12        2.45       20.09     20.14 o
  -4   2  12      860.84      838.72     73.14 o
  -3   2  12        7.04        4.37     15.24 o
  -2   2  12     4958.77     4619.12    237.05 o
  -1   2  12        2.67      173.60    133.97 o
   0   2  12     3667.92     3891.80    127.01 o
   1   2  12        3.94       33.34     15.43 o
   2   2  12      268.71      292.61     43.65 o
   3   2  12       27.80       42.44     22.79 o
   4   2  12      308.14      371.94     51.11 o
   5   2  12        5.25        1.73      6.51 o
   6   2  12      854.46      752.78     73.46 o
   7   2  12       17.31        9.43     10.59 o
   8   2  12      115.89      159.82     37.66 o
   9   2  12        0.43        8.94     11.83 o
  10   2  12       28.76       35.02     22.44 o
  11   2  12        2.08       25.76     24.76 o
 -18   3  12      117.44      146.60     62.46 o
 -17   3  12        1.79        9.04     60.19 o
 -16   3  12      209.14      318.22     82.17 o
 -15   3  12       16.06       24.98     17.82 o
 -14   3  12       79.07       89.10     29.23 o
 -13   3  12        2.75        8.58     14.52 o
 -12   3  12      121.15       96.00     30.53 o
 -11   3  12        0.10      -19.32     18.58 o
 -10   3  12      144.40      133.36     55.61 o
  -9   3  12       27.35       13.58     50.25 o
  -8   3  12       34.79       24.65     21.73 o
  -7   3  12       96.17       95.61     34.13 o
  -6   3  12      623.65      642.58     67.76 o
  -5   3  12        3.67       13.03     64.65 o
  -4   3  12      564.17      571.91     86.74 o
  -3   3  12        0.23      -42.93     28.62 o
  -2   3  12     1925.56     1835.71    108.27 o
  -1   3  12       84.01      121.03     39.36 o
   0   3  12     2750.97     2687.22    130.65 o
   1   3  12        4.25        4.77     26.67 o
   2   3  12      246.41      281.54     42.03 o
   3   3  12        5.70       35.33     23.45 o
   4   3  12      307.54      295.93     46.41 o
   5   3  12        9.08        3.90     13.28 o
   6   3  12       81.24       65.31     21.02 o
   7   3  12        0.26       -5.19     15.56 o
   8   3  12      193.37      203.93     42.45 o
   9   3  12        0.17        3.30     18.28 o
  10   3  12       21.00       23.02     16.28 o
 -18   4  12       18.36       30.71     27.70 o
 -17   4  12        2.35       41.11     27.39 o
 -16   4  12       84.78       94.81     36.40 o
 -15   4  12       15.77       29.09     21.45 o
 -14   4  12      266.51      233.58     47.35 o
 -13   4  12        6.49        0.31     12.51 o
 -12   4  12        1.48        1.71     17.30 o
 -11   4  12       15.54       -3.78     22.06 o
 -10   4  12     1070.44      956.69    118.02 o
  -9   4  12        5.03        2.71     27.73 o
  -8   4  12     2537.05     2510.39    135.98 o
  -7   4  12        8.47       -0.91     14.44 o
  -6   4  12        0.11       -9.41      8.83 o
  -5   4  12        9.49      -11.26     14.47 o
  -4   4  12      183.84      157.73     46.98 o
  -3   4  12        3.63       41.32     24.79 o
  -2   4  12     1851.45     1731.84    106.52 o
  -1   4  12       21.17       34.70     15.94 o
   0   4  12      543.83      554.90     58.01 o
   1   4  12        1.23       19.69     16.48 o
   2   4  12      168.94      207.08     37.57 o
   3   4  12        4.81       25.44     22.14 o
   4   4  12      428.89      454.86     55.30 o
   5   4  12        0.08       16.66     14.61 o
   6   4  12      186.01      141.35     27.65 o
   7   4  12        1.52       -5.96      6.17 o
   8   4  12      237.81      319.21     77.71 o
   9   4  12        6.43        1.02     15.96 o
  10   4  12       30.13      -10.45     30.31 o
 -17   5  12        1.78       22.81     22.35 o
 -16   5  12       86.84      172.25     45.05 o
 -15   5  12        0.62       33.94     24.48 o
 -14   5  12      190.91      255.59     50.43 o
 -13   5  12        0.02       -4.45     26.42 o
 -12   5  12      114.98      116.49     32.93 o
 -11   5  12        1.88        6.79      8.10 o
 -10   5  12       24.49        7.22     16.35 o
  -9   5  12        2.26      -21.52     14.35 o
  -8   5  12      128.07      118.83     21.33 o
  -7   5  12        4.64      -32.07     23.90 o
  -6   5  12       25.62       11.59     23.37 o
  -5   5  12       70.87       45.93     55.39 o
  -4   5  12      379.01      402.19     74.58 o
  -3   5  12       28.27       59.78     27.16 o
  -2   5  12     1579.00     1380.73     95.42 o
  -1   5  12        4.81       10.35     11.95 o
   0   5  12      829.88      782.80     70.95 o
   1   5  12       13.97       14.42     11.63 o
   2   5  12     1444.99     1426.40     95.67 o
   3   5  12       24.41       40.02     23.44 o
   4   5  12       26.03       12.07      8.96 o
   5   5  12        0.91        2.41     20.88 o
   6   5  12       57.55       -4.53     27.49 o
   7   5  12        2.64      -30.59     20.39 o
   8   5  12       64.59       88.09     44.57 o
   9   5  12        9.63       12.51     21.73 o
  10   5  12        3.82       13.20     10.17 o
 -17   6  12        0.73       16.09     20.08 o
 -16   6  12       47.14       69.29     27.87 o
 -15   6  12        1.36       53.93     25.91 o
 -14   6  12      117.13      159.66     42.86 o
 -13   6  12        7.84       30.98     24.46 o
 -12   6  12      277.65      331.14     55.34 o
 -11   6  12       35.85       39.24     13.93 o
 -10   6  12        4.13        6.16     14.84 o
  -9   6  12       19.67       20.76     21.21 o
  -8   6  12       56.68       25.96     10.37 o
  -7   6  12       21.50      -10.90     13.71 o
  -6   6  12      781.55      641.46     66.14 o
  -5   6  12        2.06        7.88     12.15 o
  -4   6  12      146.06      190.45     37.71 o
  -3   6  12       12.77       41.07     22.52 o
  -2   6  12      421.58      398.93     51.49 o
  -1   6  12        0.69        1.43      9.70 o
   0   6  12       38.71       42.94     18.24 o
   1   6  12        4.31        7.81     13.45 o
   2   6  12      304.34      332.72     45.72 o
   3   6  12       29.16       34.28     17.59 o
   4   6  12      145.18      139.54     30.79 o
   5   6  12        6.45      -22.74     31.00 o
   6   6  12       87.47       66.26     17.62 o
   7   6  12        1.88        5.21     25.32 o
   8   6  12       72.20       91.64     47.10 o
   9   6  12        1.84       16.58     23.96 o
 -16   7  12       11.45       23.22     17.73 o
 -15   7  12        5.10       -4.77     27.19 o
 -14   7  12       33.22       26.50     12.42 o
 -13   7  12       32.84       53.49     27.48 o
 -12   7  12       19.70       44.03     23.43 o
 -11   7  12        1.00       -2.84      8.82 o
 -10   7  12        0.38        1.55     18.28 o
  -9   7  12        0.09        6.97      9.10 o
  -8   7  12       12.45      -11.45     12.44 o
  -7   7  12        0.76      -24.05     17.43 o
  -6   7  12      696.99      489.51     80.24 o
  -5   7  12        0.02        7.09     22.02 o
  -4   7  12       25.65       29.49     19.92 o
  -3   7  12      139.95      120.92     30.67 o
  -2   7  12      241.55      234.31     40.14 o
  -1   7  12       36.13       69.43     26.17 o
   0   7  12      851.55      889.35     78.47 o
   1   7  12        0.48       -1.53     13.96 o
   2   7  12      147.74      144.55     30.72 o
   3   7  12       13.99       30.94     20.57 o
   4   7  12        2.73       -2.80     13.30 o
   5   7  12        0.03      -22.74     29.95 o
   6   7  12       89.87       35.21     15.18 o
   7   7  12        6.75       28.25     31.18 o
   8   7  12        7.76       63.90     39.56 o
   9   7  12       17.68       43.75     39.42 o
 -16   8  12       82.24       60.60     17.27 o
 -15   8  12        2.83        6.11     11.33 o
 -14   8  12       57.52       23.30     16.16 o
 -13   8  12        0.06       -1.64      8.91 o
 -12   8  12       45.16       48.69     17.47 o
 -11   8  12        0.43       11.64     12.77 o
 -10   8  12        2.94        2.68     16.13 o
  -9   8  12       86.11       45.09     23.68 o
  -8   8  12      301.19      248.43     28.71 o
  -7   8  12        4.02      -12.40     14.75 o
  -6   8  12       14.40       -8.25      9.36 o
  -5   8  12       91.47       80.56     14.99 o
  -4   8  12      116.65      100.00     29.86 o
  -3   8  12        0.16        4.44     14.42 o
  -2   8  12       20.60       52.16     21.85 o
  -1   8  12        0.95       -1.70      9.36 o
   0   8  12       34.80       50.34     21.59 o
   1   8  12       16.50       15.41     10.77 o
   2   8  12        2.52      -45.68     30.45 o
   3   8  12        0.03       13.19      7.39 o
   4   8  12      256.48      238.46     65.02 o
   5   8  12       21.18       14.11     11.81 o
   6   8  12        6.97        2.82     15.60 o
   7   8  12       11.94       20.78     18.14 o
   8   8  12       31.67       38.64     40.41 o
 -15   9  12        1.05      -23.27     15.51 o
 -14   9  12      181.63      168.40     31.05 o
 -13   9  12       26.86       23.75     13.67 o
 -12   9  12        0.65        7.30     10.65 o
 -11   9  12        4.59       -1.76     10.50 o
 -10   9  12      100.05       76.57     17.89 o
  -9   9  12        4.81        2.58      8.79 o
  -8   9  12       12.35       13.46     10.29 o
  -7   9  12        0.31       -6.39      8.60 o
  -6   9  12      138.25      106.06     17.88 o
  -5   9  12       49.80       37.56      7.92 o
  -4   9  12      149.16       92.84     26.58 o
  -3   9  12        9.85       29.27     14.33 o
  -2   9  12       70.04       74.66     24.35 o
  -1   9  12       36.12       37.41     19.14 o
   0   9  12       91.49       84.81     40.10 o
   1   9  12       37.47       19.33     16.77 o
   2   9  12      144.31      125.40     45.18 o
   3   9  12        3.67       27.03     20.38 o
   4   9  12       57.47       42.07     16.71 o
   6   9  12        1.15       10.79     29.31 o
   7   9  12        0.24       28.66     35.72 o
 -14  10  12        8.82       16.34     10.49 o
 -13  10  12        0.57      -14.99     11.42 o
 -12  10  12        3.88       -4.26     13.48 o
 -11  10  12       20.30       23.69     13.39 o
 -10  10  12       44.83       42.67     13.24 o
  -9  10  12       34.16       48.98     14.03 o
  -8  10  12      138.01      165.47     25.42 o
  -7  10  12        5.13       -1.85     15.69 o
  -6  10  12       53.97       40.83      9.06 o
  -5  10  12       77.51       69.13     16.07 o
  -4  10  12       28.30       58.10     24.31 o
  -3  10  12        0.08       24.38     19.53 o
  -2  10  12        0.59       12.15     11.34 o
  -1  10  12        1.25        1.66     12.40 o
   0  10  12        7.32      -17.65     26.26 o
   1  10  12        2.09      -37.73     38.31 o
   2  10  12       12.94        6.19     11.17 o
   3  10  12       15.37      -12.71     27.99 o
   4  10  12       23.81      -66.03     44.02 o
   5  10  12        0.56        3.43     22.13 o
   6  10  12       54.72       76.24     42.37 o
 -13  11  12       20.43       23.13     14.76 o
 -12  11  12       20.66       21.71      9.82 o
 -11  11  12        2.55       -0.62      9.29 o
 -10  11  12       22.55       25.35      7.85 o
  -9  11  12        6.07       23.25     13.29 o
  -8  11  12       36.86       29.89     11.09 o
  -7  11  12       18.76       12.75     10.86 o
  -6  11  12       71.65       46.61     13.17 o
  -5  11  12        2.18       -4.96     15.35 o
  -4  11  12      123.90      109.91     21.98 o
  -3  11  12       42.03       74.32     38.46 o
  -2  11  12       47.80       14.62      9.86 o
  -1  11  12       68.94       33.93     18.01 o
   0  11  12        4.29      -22.21     22.30 o
   1  11  12        0.25      -45.61     30.41 o
   2  11  12       97.73       66.17     24.15 o
   3  11  12        3.68      -25.36     35.45 o
   4  11  12       21.04       28.93      9.04 o
   5  11  12        0.38        0.84     18.72 o
 -11  12  12        0.84       16.29     20.32 o
 -10  12  12       25.77       33.02     16.47 o
  -9  12  12        2.35        9.32      7.26 o
  -8  12  12       23.09       38.63     13.87 o
  -7  12  12       28.69       13.21      7.62 o
  -6  12  12        2.80       -5.22     19.89 o
  -5  12  12       24.17        5.53     13.93 o
  -4  12  12       12.71        1.61     25.18 o
  -3  12  12        0.06       -5.79     15.34 o
  -2  12  12        0.01      -22.90     30.72 o
  -1  12  12        1.51       -6.67     18.16 o
   0  12  12       45.89       22.93     12.22 o
   1  12  12        3.53      -20.41     34.52 o
   2  12  12        3.92      -55.71     37.14 o
   3  12  12       14.05      -10.52     21.80 o
   4  12  12       19.24       60.28     45.58 o
  -9  13  12       22.33       50.10     26.47 o
  -8  13  12       45.12       95.91     26.10 o
  -7  13  12        3.33       -3.07     17.15 o
  -6  13  12        7.41      -23.17     71.88 o
  -5  13  12       24.20        8.51     21.38 o
  -4  13  12       21.06      -13.15     13.20 o
  -3  13  12       24.11       12.36     18.42 o
  -2  13  12       79.85       97.38     40.52 o
  -1  13  12        7.76      -21.36     29.82 o
   0  13  12       33.43      -26.05     35.80 o
   1  13  12       32.83        7.96     24.45 o
   2  13  12       12.88      -13.77     20.37 o
  -5  14  12        2.97       -3.67     16.75 o
  -4  14  12       16.98       -2.17     14.42 o
  -3  14  12        5.39      -18.01     22.06 o
  -2  14  12       12.43       -5.63     20.43 o
 -18   1  13        0.30      -20.71     45.23 o
 -17   1  13        3.23      -10.61     11.69 o
 -16   1  13        6.62       10.42     35.10 o
 -15   1  13        0.97      -18.25     23.75 o
 -14   1  13        1.09      -41.70     27.80 o
 -13   1  13        7.54       -4.80     15.06 o
 -12   1  13        7.72        3.60     21.02 o
 -11   1  13       70.56       54.65     11.69 o
 -10   1  13      210.40      244.48     46.26 o
  -9   1  13     1013.54     1117.31     96.39 o
  -8   1  13      397.97      504.68     64.65 o
  -7   1  13       26.27       52.52     26.95 o
  -6   1  13       39.42       71.29     28.84 o
  -5   1  13      723.52      763.81     74.62 o
  -4   1  13       12.58        0.84     10.37 o
  -3   1  13       72.63       48.17     31.80 o
  -2   1  13      213.67      230.76     39.77 o
  -1   1  13        8.37       19.01     32.92 o
   0   1  13      244.31      362.94     55.40 o
   1   1  13        9.45       13.27     11.94 o
   2   1  13       51.60       46.96     12.51 o
   3   1  13       52.71       63.64     22.63 o
   4   1  13        9.22        8.12     15.69 o
   5   1  13        0.61       -2.36     12.40 o
   6   1  13       28.38        7.40     16.23 o
   7   1  13        1.78      -12.17     21.27 o
   8   1  13       11.06       15.54     14.47 o
   9   1  13        0.55        7.44     17.09 o
 -18   2  13       51.09       14.64     65.47 o
 -17   2  13      137.56      120.82     31.47 o
 -16   2  13       41.34        2.35     21.70 o
 -15   2  13      186.36      153.17     36.21 o
 -14   2  13       44.43       18.18     11.38 o
 -13   2  13        0.22       -2.93      9.71 o
 -12   2  13       82.31       69.33     25.07 o
 -11   2  13       37.10       19.83     13.36 o
 -10   2  13       34.96       36.29     28.37 o
  -9   2  13      273.65      340.54     53.73 o
  -8   2  13       72.25       69.71     27.86 o
  -7   2  13       43.94       79.81     26.17 o
  -6   2  13        6.61       15.65     11.11 o
  -5   2  13       10.49       -0.42     28.53 o
  -4   2  13      527.88      469.18     57.58 o
  -3   2  13     2103.18     2001.05    120.74 o
  -2   2  13     1714.50     1740.95    109.11 o
  -1   2  13      962.83      938.88     81.18 o
   0   2  13      428.01      464.79     59.86 o
   1   2  13       67.17       59.19     22.63 o
   2   2  13       35.43       27.68     11.17 o
   3   2  13        0.11        7.98     16.16 o
   4   2  13       81.79       86.20     24.26 o
   5   2  13        9.38        2.51      8.74 o
   6   2  13       33.25       18.76     10.26 o
   7   2  13       45.34       32.07      9.27 o
   8   2  13       59.24       84.05     29.55 o
   9   2  13        1.74        3.63      9.63 o
 -17   3  13        0.18       36.64     36.13 o
 -16   3  13       30.35       19.72     26.27 o
 -15   3  13      156.02      177.69     38.54 o
 -14   3  13       10.24      -12.31     34.14 o
 -13   3  13       61.32       63.57     15.59 o
 -12   3  13        3.10       -7.52     13.19 o
 -11   3  13      244.59      211.96     44.10 o
 -10   3  13      261.59      257.18     45.71 o
  -9   3  13      307.22      305.57     49.59 o
  -8   3  13      105.00       88.43     26.22 o
  -7   3  13      247.38      230.90     44.22 o
  -6   3  13        1.78        8.24     13.46 o
  -5   3  13      384.83      347.73     53.90 o
  -4   3  13     1022.49      979.73     82.03 o
  -3   3  13      887.81      839.98    106.28 o
  -2   3  13       99.19      110.96     29.48 o
  -1   3  13       56.80       40.88     16.69 o
   0   3  13       47.82       26.07     17.69 o
   1   3  13       28.27       36.32     17.32 o
   2   3  13        1.12        3.72     12.65 o
   3   3  13       21.40       45.40     21.45 o
   4   3  13        0.76        8.14      8.57 o
   5   3  13       20.26       15.57      5.18 o
   6   3  13       16.86       18.24     11.75 o
   7   3  13        2.80      -25.64     24.98 o
   8   3  13       31.18       49.70     41.72 o
   9   3  13        5.24        5.60     11.16 o
 -17   4  13       65.89      150.00     64.28 o
 -16   4  13       26.26       45.85     28.06 o
 -15   4  13        7.71       19.65     24.62 o
 -14   4  13       80.24       55.47     26.17 o
 -13   4  13       22.01       12.90     38.06 o
 -12   4  13       17.31       -4.92     28.74 o
 -11   4  13        9.15      -13.29     14.25 o
 -10   4  13      164.19      122.39     29.54 o
  -9   4  13       79.59       51.08     19.88 o
  -8   4  13      210.06      225.37     44.04 o
  -7   4  13      456.11      484.50     61.06 o
  -6   4  13       57.06       35.09     35.53 o
  -5   4  13      349.78      368.64     52.05 o
  -4   4  13      132.35      235.36     64.47 o
  -3   4  13       33.80       54.30     24.48 o
  -2   4  13      275.14      302.26     46.42 o
  -1   4  13       11.69       22.58     10.64 o
   0   4  13        3.25       -3.75     20.63 o
   1   4  13       48.71       62.70     25.25 o
   2   4  13      271.23      302.50     47.64 o
   3   4  13      115.17      121.88     31.58 o
   4   4  13        6.11       10.01     16.59 o
   5   4  13        2.42       22.32     14.29 o
   6   4  13        2.93      -11.90     18.47 o
   7   4  13       24.65      -20.45     35.64 o
   8   4  13        5.39       26.67     21.15 o
   9   4  13       11.59       14.26     22.16 o
 -17   5  13       63.81      146.27     46.72 o
 -16   5  13        9.93       67.40     35.70 o
 -15   5  13       15.73       38.33     29.02 o
 -14   5  13       11.65       59.73     30.38 o
 -13   5  13      244.43      269.80     50.27 o
 -12   5  13        6.16        8.97     52.61 o
 -11   5  13       14.42       -9.26      8.67 o
 -10   5  13       64.55       21.47     29.40 o
  -9   5  13      795.14      740.11     78.98 o
  -8   5  13      656.49      657.37     71.66 o
  -7   5  13      189.70      169.94     36.10 o
  -6   5  13       32.73       34.70     30.15 o
  -5   5  13        8.28       39.50     34.15 o
  -4   5  13      259.91      310.62     50.63 o
  -3   5  13      163.22      197.78     47.42 o
  -2   5  13      121.54      133.92     33.21 o
  -1   5  13      368.66      393.32     51.05 o
   0   5  13       97.14       85.97     23.78 o
   1   5  13        0.05       21.95     19.30 o
   2   5  13       82.93       78.44     23.96 o
   3   5  13      131.98      149.46     34.79 o
   4   5  13      144.56      150.48     37.66 o
   5   5  13        2.09       -5.91     12.98 o
   6   5  13        1.39      -17.79     37.52 o
   7   5  13        6.71      -32.72     35.43 o
   8   5  13       41.40       46.31     36.05 o
 -16   6  13        8.32       61.24     33.53 o
 -15   6  13       26.35       58.47     29.21 o
 -14   6  13       70.23      103.31     34.43 o
 -13   6  13        9.42       61.09     29.13 o
 -12   6  13      212.82      201.09     40.96 o
 -11   6  13       49.75       26.63     43.05 o
 -10   6  13       44.09       21.11     12.01 o
  -9   6  13      171.76      136.76     19.12 o
  -8   6  13        8.48        5.68     13.55 o
  -7   6  13       17.53        7.58     15.47 o
  -6   6  13       26.26       16.01     11.12 o
  -5   6  13      493.04      554.82     65.93 o
  -4   6  13       15.90       47.77     27.54 o
  -3   6  13      535.09      499.09     61.11 o
  -2   6  13      358.21      325.19     47.60 o
  -1   6  13       43.30       41.64     25.37 o
   0   6  13       64.79       95.69     25.07 o
   1   6  13       20.43       55.20     23.79 o
   2   6  13        0.25       15.41     14.81 o
   3   6  13        3.66       24.49     24.02 o
   4   6  13      120.96       62.19     28.34 o
   5   6  13       46.84       16.33     20.39 o
   6   6  13       23.69       -3.95     27.90 o
   7   6  13       62.53      110.50     55.85 o
   8   6  13        1.36        9.81     21.76 o
 -16   7  13        2.77       -9.70     14.92 o
 -15   7  13       12.83       55.69     31.01 o
 -14   7  13       43.66       79.80     33.00 o
 -13   7  13      267.11      337.58     59.53 o
 -12   7  13       37.79       44.08     21.42 o
 -11   7  13      157.99      154.16     30.40 o
 -10   7  13       88.76       65.71     14.65 o
  -9   7  13        3.79      -17.08     14.93 o
  -8   7  13       11.43      -29.71     19.81 o
  -7   7  13        1.71      -25.63     23.86 o
  -6   7  13        9.43       24.40     18.19 o
  -5   7  13      399.95      387.07     54.96 o
  -4   7  13     1262.47     1247.99     98.45 o
  -3   7  13      640.12      624.99     69.98 o
  -2   7  13        0.35       -1.86     20.07 o
  -1   7  13      422.87      510.27     61.35 o
   0   7  13      171.55      193.65     37.43 o
   1   7  13       33.17       28.89     17.97 o
   2   7  13      111.53      130.65     46.19 o
   3   7  13      156.21      166.98     54.74 o
   4   7  13       14.97      -27.81     36.71 o
   5   7  13       36.81        8.45     28.74 o
   6   7  13       57.47      -14.00     39.31 o
   7   7  13        0.37       31.34     37.72 o
 -15   8  13        0.45      -10.97     23.82 o
 -14   8  13       10.80       24.25     21.64 o
 -13   8  13       16.60       30.63     20.96 o
 -12   8  13      128.71      130.15     24.48 o
 -11   8  13       60.98       52.32     13.32 o
 -10   8  13       42.67       17.78     18.83 o
  -9   8  13      192.61      164.63     27.62 o
  -8   8  13        6.77      -10.84     18.92 o
  -7   8  13        2.27        5.58     17.65 o
  -6   8  13      211.75      225.77     54.39 o
  -5   8  13      800.62      875.50     83.39 o
  -4   8  13      256.34      265.24     46.84 o
  -3   8  13       60.21       82.19     27.84 o
  -2   8  13      297.12      335.63     49.42 o
  -1   8  13        0.03       20.52     19.13 o
   0   8  13       14.31       16.44      8.41 o
   1   8  13        3.04       -4.24     13.91 o
   2   8  13        5.97       -2.17     11.72 o
   3   8  13        3.87        3.61     21.07 o
   4   8  13      121.25      106.07     39.82 o
   5   8  13       19.41        6.64      9.75 o
   6   8  13        1.80        0.27     25.36 o
   7   8  13       53.08       66.08     43.47 o
 -14   9  13        7.28       13.17     11.28 o
 -13   9  13      192.55      250.78     38.14 o
 -12   9  13       14.31        1.52     11.96 o
 -11   9  13       20.77       24.02     12.01 o
 -10   9  13       82.12      103.13     21.22 o
  -9   9  13       60.37       38.71     12.00 o
  -8   9  13       62.69       32.55      9.38 o
  -7   9  13       46.70       27.02      9.83 o
  -6   9  13      135.76      140.68     36.40 o
  -5   9  13       25.39       49.59     24.12 o
  -4   9  13      136.21      144.31     34.21 o
  -3   9  13      105.73      149.21     39.09 o
  -2   9  13        4.84       22.25     18.95 o
  -1   9  13      176.99      208.13     41.92 o
   0   9  13       25.80       31.35     21.99 o
   1   9  13        0.06        4.61      8.75 o
   2   9  13       16.51        3.51      7.24 o
   3   9  13       74.42       99.70     41.83 o
   4   9  13       25.41       -5.73     28.43 o
   5   9  13        2.85      -62.42     52.20 o
   6   9  13       51.58       47.71     34.40 o
 -13  10  13       10.89        2.20     20.39 o
 -12  10  13       81.45      150.31     37.91 o
 -11  10  13       51.95       68.54     20.42 o
 -10  10  13       45.33       62.54     16.76 o
  -9  10  13      204.99      223.86     27.44 o
  -8  10  13       64.60       41.83      8.04 o
  -7  10  13       16.08      -16.73     17.53 o
  -6  10  13       27.37       13.20     10.63 o
  -5  10  13      242.66      229.02     43.46 o
  -4  10  13       35.75       75.22     29.27 o
  -3  10  13      201.08      237.74     46.37 o
  -2  10  13      137.59      141.67     54.33 o
  -1  10  13       14.84      -13.84     19.46 o
   0  10  13       18.71       -1.90     13.62 o
   1  10  13        1.67      -13.73     28.82 o
   2  10  13        1.10      -27.25     30.60 o
   3  10  13       21.53      -19.59     41.56 o
   4  10  13       31.10      -44.30     46.97 o
   5  10  13       32.15       53.57     40.41 o
 -12  11  13       59.00       96.88     26.36 o
 -11  11  13        9.35       33.24     14.50 o
 -10  11  13       14.56       12.04     13.93 o
  -9  11  13       42.40       40.35     16.15 o
  -8  11  13      122.59      116.95     21.49 o
  -7  11  13        0.04      -13.03     13.52 o
  -6  11  13        0.05      -14.32     15.39 o
  -5  11  13       41.55       53.40     28.65 o
  -4  11  13      180.50      192.58     63.57 o
  -3  11  13       57.91       84.29     42.14 o
  -2  11  13        6.12        3.84      8.96 o
  -1  11  13      107.10      128.38     44.56 o
   0  11  13       33.83      -11.16     25.06 o
   1  11  13        0.01      -46.43     41.41 o
   2  11  13        2.09      -39.03     49.93 o
   3  11  13       61.10       71.50     25.22 o
 -10  12  13        0.01       26.88     16.52 o
  -9  12  13        4.00        2.10      8.29 o
  -8  12  13        6.17       -7.24      9.62 o
  -7  12  13       39.15       28.22     10.45 o
  -6  12  13        3.07      -23.10     22.04 o
  -5  12  13       60.54       99.79     43.56 o
  -4  12  13       33.16       57.05     38.75 o
  -3  12  13       47.50       72.67     38.45 o
  -2  12  13       92.27       75.24     36.97 o
  -1  12  13        0.08      -23.10     26.65 o
   0  12  13        7.82      -40.02     34.66 o
   1  12  13        0.90      -15.56     33.46 o
  -7  13  13       30.19       34.04     18.08 o
  -6  13  13        9.52        4.01     13.72 o
  -5  13  13       39.31       29.10     21.78 o
  -4  13  13       37.75       28.41     12.24 o
  -3  13  13       53.79       56.73     30.31 o
  -2  13  13       66.07       35.45     25.88 o
 -17   0  14       38.00       69.73     56.20 o
 -16   0  14        2.88      -16.91     15.38 o
 -15   0  14      309.50      375.85     87.52 o
 -14   0  14       61.24       62.89     27.64 o
 -13   0  14      289.00      336.85     76.94 o
 -12   0  14        0.19       -4.95     19.39 o
 -11   0  14       12.49       21.80     14.74 o
 -10   0  14        1.25       13.18     27.52 o
  -9   0  14      535.24      648.82    108.83 o
  -8   0  14        3.38       34.21     34.11 o
  -7   0  14     2607.55     2548.90    203.93 o
  -6   0  14       23.62       32.05     43.13 o
  -5   0  14     2576.19     2592.74    207.36 o
  -4   0  14       16.41       88.39     45.04 o
  -3   0  14      101.12       97.24     49.96 o
  -2   0  14       12.90        4.99     22.02 o
  -1   0  14     1092.37     1075.53    132.73 o
   0   0  14       15.14       43.48     38.47 o
   1   0  14      134.84      131.54     40.67 o
   2   0  14       47.09       90.01     42.21 o
   3   0  14      203.24      251.45     66.61 o
   4   0  14       10.57       12.55     13.20 o
   5   0  14        5.41        9.93     11.39 o
   6   0  14        1.48      -20.06     29.47 o
   7   0  14       62.96       42.75     23.33 o
   8   0  14        2.93       30.68      7.42 o
 -17   1  14      877.31     1239.36    119.12 o
 -16   1  14        3.70       12.55      9.71 o
 -15   1  14        5.18      -34.17     25.41 o
 -14   1  14        0.91      -20.55     16.91 o
 -13   1  14       88.81       85.05     27.07 o
 -12   1  14        4.65       17.08     20.35 o
 -11   1  14        2.99        3.88     27.67 o
 -10   1  14       17.58       44.65     24.60 o
  -9   1  14        6.16       10.57     14.54 o
  -8   1  14        1.91        8.34     28.35 o
  -7   1  14        0.47       20.37     33.33 o
  -6   1  14       10.64       -5.37     21.36 o
  -5   1  14     2389.95     2426.43    138.39 o
  -4   1  14       11.18       22.25     15.24 o
  -3   1  14     1819.86     1656.89    113.06 o
  -2   1  14        5.63       17.86     80.46 o
  -1   1  14     1241.69     1492.41    107.82 o
   0   1  14        1.32       47.69     28.84 o
   1   1  14        0.13        4.20     11.93 o
   2   1  14        5.31       16.67     13.90 o
   3   1  14       24.99       21.58     14.37 o
   4   1  14        0.79        2.97     14.46 o
   5   1  14       58.57       75.34     22.78 o
   6   1  14        2.17      -17.81     19.16 o
   7   1  14        7.02       -7.52     25.77 o
   8   1  14        0.92       21.13      7.00 o
 -17   2  14        1.65       13.93     21.66 o
 -16   2  14       19.30        3.85     17.48 o
 -15   2  14       67.03      111.27     32.73 o
 -14   2  14        9.78        9.76     18.23 o
 -13   2  14      198.23      208.04     42.93 o
 -12   2  14        7.39       16.62     13.83 o
 -11   2  14      366.94      443.07     63.12 o
 -10   2  14        3.97       14.39     19.83 o
  -9   2  14       98.35       91.77     28.26 o
  -8   2  14        1.13       22.82     14.27 o
  -7   2  14        2.71       10.64     24.43 o
  -6   2  14        5.22       27.69     30.35 o
  -5   2  14     1777.36     1749.14    117.99 o
  -4   2  14        0.71      -11.99     19.14 o
  -3   2  14      296.19      280.15     43.54 o
  -2   2  14       49.30       66.82     58.21 o
  -1   2  14       61.52       87.78     33.46 o
   0   2  14        0.27       48.61     28.94 o
   1   2  14      174.73      132.13     32.99 o
   2   2  14       10.89        6.73     27.30 o
   3   2  14      167.51      177.99     39.96 o
   4   2  14        9.60       23.29     17.17 o
   5   2  14        0.77       -6.86     12.19 o
   6   2  14        0.50      -29.38     21.59 o
   7   2  14       18.56       11.97     20.50 o
   8   2  14        0.71       17.35     21.88 o
 -17   3  14       92.52      109.30     33.95 o
 -16   3  14        2.66       13.36     31.76 o
 -15   3  14      135.97      124.91     29.86 o
 -14   3  14        0.81      -17.03     19.64 o
 -13   3  14      116.59      108.18     26.52 o
 -12   3  14       11.40       24.53     21.05 o
 -11   3  14       63.30       82.02     26.54 o
 -10   3  14        2.40      -12.23     14.05 o
  -9   3  14        0.96        2.36     11.58 o
  -8   3  14       13.92       11.99     13.60 o
  -7   3  14        3.16        4.89     11.49 o
  -6   3  14        5.82       24.79     17.01 o
  -5   3  14      467.30      456.65     58.41 o
  -4   3  14       14.99        6.69     12.49 o
  -3   3  14        1.93       18.60     20.37 o
  -2   3  14       26.44       30.29     20.00 o
  -1   3  14       91.44      103.98     24.63 o
   0   3  14        3.17       12.73     38.28 o
   1   3  14       88.02       96.79     28.17 o
   2   3  14       13.82       12.02     24.70 o
   3   3  14      177.36      165.06     37.74 o
   4   3  14        4.22        2.89     15.17 o
   5   3  14       64.66       85.93     25.23 o
   6   3  14        2.69       -6.29     14.73 o
   7   3  14       41.34       36.71     19.21 o
   8   3  14        5.16       21.38     34.47 o
 -16   4  14       17.02       19.55     38.22 o
 -15   4  14      501.43      593.60     79.87 o
 -14   4  14        0.80       -6.40     32.47 o
 -13   4  14       24.69        9.19     46.43 o
 -12   4  14        6.48        5.37     37.74 o
 -11   4  14      107.61      129.01     34.01 o
 -10   4  14        8.11        3.23     21.71 o
  -9   4  14       65.64      126.22     33.45 o
  -8   4  14       14.14       24.87     19.64 o
  -7   4  14      666.59      526.98     66.92 o
  -6   4  14        7.21       22.44     19.31 o
  -5   4  14      583.73      653.09     73.20 o
  -4   4  14        2.70       -7.43     17.82 o
  -3   4  14       56.16       85.07     26.79 o
  -2   4  14        0.81       10.76     11.46 o
  -1   4  14     1581.54     1525.96    108.31 o
   0   4  14        0.89       13.98     31.02 o
   1   4  14      117.99      211.38     42.22 o
   2   4  14       14.24       32.08     18.23 o
   3   4  14       47.41      121.34     34.94 o
   4   4  14        7.62       14.58     15.78 o
   5   4  14       19.32       23.47     14.41 o
   6   4  14       12.55       -9.23     22.13 o
   7   4  14       24.61        1.33     39.97 o
 -16   5  14        1.05      -20.22     74.70 o
 -15   5  14       23.14       21.64     53.23 o
 -14   5  14        1.35       -7.21     32.89 o
 -13   5  14        0.55        2.30     35.92 o
 -12   5  14        4.64       -3.53     24.34 o
 -11   5  14       41.18       40.85     57.48 o
 -10   5  14       21.68       14.93     27.10 o
  -9   5  14       95.41       63.64     24.23 o
  -8   5  14       13.22      -12.66     15.90 o
  -7   5  14      162.19      176.46     38.15 o
  -6   5  14       15.59       28.08     41.15 o
  -5   5  14        7.27       66.59     44.70 o
  -4   5  14       40.63       64.57     22.24 o
  -3   5  14       11.80       26.02     17.28 o
  -2   5  14        3.59       17.66     13.47 o
  -1   5  14       89.30      111.77     28.76 o
   0   5  14        0.00       13.25     19.69 o
   1   5  14        7.08       41.13     23.67 o
   2   5  14       39.01       58.29     24.73 o
   3   5  14        5.67        8.23     23.14 o
   4   5  14       15.64       11.21     21.62 o
   5   5  14        0.16       -2.18     14.91 o
   6   5  14        1.74      -16.73     36.40 o
   7   5  14        3.36      -34.47     34.02 o
 -15   6  14      193.05      326.91     60.07 o
 -14   6  14        5.11       -6.63     34.31 o
 -13   6  14       39.27       12.94     36.07 o
 -12   6  14       15.40       -1.30     32.71 o
 -11   6  14        0.03      -34.92     54.43 o
 -10   6  14        4.32      -13.96     19.64 o
  -9   6  14      103.82       38.85     29.33 o
  -8   6  14        2.70        1.03     13.11 o
  -7   6  14       50.39       35.31     16.13 o
  -6   6  14       22.32       39.36     29.73 o
  -5   6  14      157.21      136.52     35.34 o
  -4   6  14        1.45       16.82     17.51 o
  -3   6  14       21.50       35.79     18.43 o
  -2   6  14        1.13        4.40     10.79 o
  -1   6  14       13.51       21.13     20.26 o
   0   6  14        0.03       11.25     18.14 o
   1   6  14       15.14       25.47     19.47 o
   2   6  14       10.26       11.92      9.42 o
   3   6  14        0.72       -4.62     18.64 o
   4   6  14       17.85       17.97     21.28 o
   5   6  14       47.99       31.49     23.10 o
   6   6  14        3.75       -9.38     26.76 o
   7   6  14       43.18       78.48     56.64 o
 -15   7  14       50.75       90.38     40.43 o
 -14   7  14       10.18       61.86     26.32 o
 -13   7  14       86.61       45.01     50.83 o
 -12   7  14        3.59      -22.30     21.56 o
 -11   7  14        4.52       -3.18     48.95 o
 -10   7  14        0.58      -24.07     22.92 o
  -9   7  14        9.55        6.02     27.43 o
  -8   7  14        4.12      -13.15     21.30 o
  -7   7  14       20.76       37.42     22.45 o
  -6   7  14        0.26       19.99     21.10 o
  -5   7  14       36.66       25.88     17.42 o
  -4   7  14        4.97       30.81     23.25 o
  -3   7  14      155.11      210.14     43.08 o
  -2   7  14       64.73       82.47     27.07 o
  -1   7  14       48.52       69.13     25.20 o
   0   7  14        0.58       14.23     11.47 o
   1   7  14       87.26      101.06     42.40 o
   2   7  14        0.15        1.54     17.89 o
   3   7  14        1.09      -10.66     23.42 o
   4   7  14        0.81      -20.79     27.39 o
   5   7  14        5.64       -1.78     25.43 o
   6   7  14        0.50      -33.94     40.97 o
 -14   8  14        0.75       37.10     34.93 o
 -13   8  14       34.59       15.91     13.83 o
 -12   8  14        8.22      -28.84     28.15 o
 -11   8  14        2.20      -38.54     27.01 o
 -10   8  14        9.71      -27.27     28.84 o
  -9   8  14        7.12      -35.04     40.11 o
  -8   8  14       39.10       -9.31     34.98 o
  -7   8  14       93.96       78.95     27.26 o
  -6   8  14       16.19       43.19     25.16 o
  -5   8  14        0.55       20.60     17.20 o
  -4   8  14        0.80       11.34     30.39 o
  -3   8  14       27.03       32.16     15.72 o
  -2   8  14        1.77       38.60     20.43 o
  -1   8  14       37.80       43.19     20.16 o
   0   8  14       10.31       23.12     22.38 o
   1   8  14       36.78       11.28     10.59 o
   2   8  14        0.06       -3.15     11.57 o
   3   8  14        6.60      -43.70     29.93 o
   4   8  14        2.99      -23.26     41.10 o
   5   8  14        7.64      -58.98     39.32 o
 -13   9  14       17.64        9.86     14.18 o
 -12   9  14        3.35      -32.83     21.89 o
 -11   9  14       14.47       -5.17     23.57 o
 -10   9  14        2.96      -17.54     15.28 o
  -9   9  14        6.65       -6.11     19.05 o
  -8   9  14        1.63        6.15     33.39 o
  -7   9  14        2.18       -6.65     20.46 o
  -6   9  14        7.13        8.90      8.45 o
  -5   9  14      107.00      128.76     35.54 o
  -4   9  14       16.87       14.72     21.32 o
  -3   9  14       74.66       84.37     31.18 o
  -2   9  14        0.78       27.48     23.86 o
  -1   9  14        0.00       44.83     39.09 o
   0   9  14       13.41        1.05     12.51 o
   1   9  14       74.85       64.33     33.59 o
   2   9  14       15.04       10.21     12.15 o
   3   9  14        4.68        0.43     14.57 o
   4   9  14        3.50      -19.90     37.77 o
 -12  10  14       12.56       20.45     21.62 o
 -11  10  14        0.05       -3.99     15.11 o
 -10  10  14       16.55       12.09     43.33 o
  -9  10  14       62.47       39.15     19.02 o
  -8  10  14        1.85       -5.85     18.58 o
  -7  10  14       93.88       85.66     24.22 o
  -6  10  14       14.77        4.01     14.97 o
  -5  10  14       13.32       18.65     23.82 o
  -4  10  14        5.89       27.47     25.97 o
  -3  10  14       48.31       54.88     38.59 o
  -2  10  14        0.03       36.36     33.56 o
  -1  10  14       21.60       37.89     37.77 o
   0  10  14        7.88       12.45      9.91 o
   1  10  14       14.37      -20.87     30.64 o
   2  10  14        0.08       10.03     21.33 o
   3  10  14       94.97       86.79     40.16 o
 -10  11  14       15.17       13.45     35.04 o
  -9  11  14        5.78        7.76     12.82 o
  -8  11  14        4.40      -10.39     10.37 o
  -7  11  14       81.72       55.11     20.24 o
  -6  11  14        0.20       -2.18     12.12 o
  -5  11  14      200.96      233.85     70.06 o
  -4  11  14       11.04       32.94     35.24 o
  -3  11  14       56.66      100.70     46.57 o
  -2  11  14       17.72       26.81     24.05 o
  -1  11  14        0.11       11.66      8.87 o
   0  11  14        0.27       -8.27     22.47 o
   1  11  14      126.18      129.18     47.07 o
  -7  12  14       86.80       73.66     22.27 o
  -6  12  14        3.74       65.11     45.76 o
  -5  12  14        4.35       22.87     24.04 o
  -4  12  14        4.99       25.71     30.47 o
  -3  12  14       44.88       51.64     32.63 o
  -2  12  14        0.03        1.07     10.69 o
 -16   1  15       23.37       29.56     23.51 o
 -15   1  15        9.46       -5.73     19.00 o
 -14   1  15       19.86       16.15     33.17 o
 -13   1  15        0.48       10.78     11.95 o
 -12   1  15       39.01       48.69     25.02 o
 -11   1  15       11.52       43.24     25.87 o
 -10   1  15       11.09       48.62     35.92 o
  -9   1  15        0.26        7.25     19.15 o
  -8   1  15        5.27       23.33     39.49 o
  -7   1  15        3.87        9.70     11.69 o
  -6   1  15        2.90       -8.18      6.45 o
  -5   1  15      451.63      418.75     60.35 o
  -4   1  15      537.32      625.20     75.80 o
  -3   1  15      843.18      901.27     87.49 o
  -2   1  15      660.36      673.61    108.88 o
  -1   1  15      131.05      222.59     47.53 o
   0   1  15       34.42       51.66     25.49 o
   1   1  15       25.15        4.50     13.13 o
   2   1  15       77.17      124.72     37.57 o
   3   1  15        9.07       31.21     26.11 o
   4   1  15        0.02        1.02     11.00 o
   5   1  15        9.10       13.25     23.09 o
   6   1  15        5.74      -13.24     24.84 o
   7   1  15        0.02      -50.25     33.50 o
 -16   2  15        7.01       35.98     18.15 o
 -15   2  15       13.90       24.15     11.06 o
 -14   2  15        1.10       11.91     13.72 o
 -13   2  15       42.03       54.41     34.02 o
 -12   2  15       14.37       30.56     23.28 o
 -11   2  15        0.02       10.75     19.55 o
 -10   2  15        2.50      -16.94     17.98 o
  -9   2  15       23.30       12.74     16.06 o
  -8   2  15      268.91      299.69     55.50 o
  -7   2  15       39.72       82.62     30.92 o
  -6   2  15       80.79      101.94     34.72 o
  -5   2  15      177.17      216.12     46.75 o
  -4   2  15      188.70      196.76     42.36 o
  -3   2  15      132.90      151.99     42.21 o
  -2   2  15        0.74        6.66     37.94 o
  -1   2  15        4.33       32.68     21.60 o
   0   2  15        2.35        6.52     14.96 o
   1   2  15       38.34       22.52     26.83 o
   2   2  15       11.02       34.74     25.93 o
   3   2  15       16.68       39.41     22.73 o
   4   2  15        1.09       23.57     20.29 o
   5   2  15        0.63        2.78      7.94 o
   6   2  15        0.43      -28.89     27.46 o
 -16   3  15        0.73      -12.79     12.99 o
 -15   3  15       11.07       -6.85     31.33 o
 -14   3  15       71.28       74.96     27.54 o
 -13   3  15        0.41      -13.46     35.16 o
 -12   3  15       23.08       29.62     53.47 o
 -11   3  15        3.19        1.65     21.38 o
 -10   3  15       98.78       76.40     28.82 o
  -9   3  15      126.70      110.17     35.48 o
  -8   3  15       42.39       58.34     28.33 o
  -7   3  15        4.34        9.74     32.15 o
  -6   3  15       66.66       74.37     26.83 o
  -5   3  15        3.19        8.67     13.01 o
  -4   3  15        2.09       16.78     22.26 o
  -3   3  15      305.24      302.26     52.57 o
  -2   3  15      290.56      305.29     49.93 o
  -1   3  15        1.31       -3.95     19.57 o
   0   3  15       23.07       22.81     14.94 o
   1   3  15       22.25       23.72     15.49 o
   2   3  15        3.78       23.60     22.75 o
   3   3  15        3.57        5.87     19.66 o
   4   3  15        7.29        5.91     20.05 o
   5   3  15       22.97       27.93     20.34 o
   6   3  15        3.91      -22.94     23.19 o
 -15   4  15        5.64      -11.49     42.27 o
 -14   4  15        5.78       12.01     26.96 o
 -13   4  15       20.60        3.19     19.52 o
 -12   4  15        3.38        5.45     19.86 o
 -11   4  15      101.43       88.11     30.59 o
 -10   4  15       16.13       13.05     16.55 o
  -9   4  15      284.18      376.30     76.97 o
  -8   4  15      742.10      811.62     88.00 o
  -7   4  15      373.10      370.46     59.74 o
  -6   4  15       40.87       73.71     40.78 o
  -5   4  15       56.22       61.49     41.19 o
  -4   4  15       18.75       61.78     28.34 o
  -3   4  15        7.56       18.24     20.54 o
  -2   4  15       35.94       36.02     17.18 o
  -1   4  15       88.33       75.78     23.59 o
   0   4  15        3.96       25.24     19.43 o
   1   4  15       18.27       51.02     24.85 o
   2   4  15       14.92       18.03     18.49 o
   3   4  15        0.02       16.12     16.63 o
   4   4  15       29.69       35.01     14.81 o
   5   4  15       10.02      -50.27     33.52 o
   6   4  15        0.37      -30.98     35.17 o
 -15   5  15       11.27       16.25     64.87 o
 -14   5  15       34.48       11.68     25.16 o
 -13   5  15        0.01      -24.50     28.97 o
 -12   5  15       38.75       17.90     19.35 o
 -11   5  15        2.08       -6.44     35.91 o
 -10   5  15      358.37      344.57     58.61 o
  -9   5  15      255.46      253.21     49.62 o
  -8   5  15       67.03       62.21     27.23 o
  -7   5  15      103.20      117.32     40.04 o
  -6   5  15      100.73      194.38     65.18 o
  -5   5  15        7.82        5.52     18.90 o
  -4   5  15       10.80       42.20     26.12 o
  -3   5  15       28.06       41.93     20.88 o
  -2   5  15        0.25      -11.74      8.86 o
  -1   5  15      129.69      117.29     24.86 o
   0   5  15      187.49      271.84     52.20 o
   1   5  15       21.23       41.71     22.40 o
   2   5  15       40.21       62.41     27.76 o
   3   5  15       35.53       26.21     32.41 o
   4   5  15       13.27       29.77     31.41 o
   5   5  15       37.79       24.10     27.64 o
 -14   6  15        6.22        6.37     26.52 o
 -13   6  15       46.02       43.12     17.93 o
 -12   6  15       38.56       41.51     23.99 o
 -11   6  15       33.77        7.49     22.36 o
 -10   6  15       74.90       41.61     23.50 o
  -9   6  15       18.54       36.33     13.34 o
  -8   6  15       33.52       21.93     29.81 o
  -7   6  15        3.07       52.50     42.32 o
  -6   6  15      134.41      202.75     46.05 o
  -5   6  15        1.33       55.15     32.22 o
  -4   6  15       38.32       57.77     25.44 o
  -3   6  15        0.13       25.43     23.20 o
  -2   6  15       60.38       61.03     18.14 o
  -1   6  15       33.95       64.28     30.83 o
   0   6  15       16.23       65.51     31.44 o
   1   6  15      163.90      190.22     42.64 o
   2   6  15       14.94       18.26     22.87 o
   3   6  15        5.17       28.33     28.15 o
   4   6  15        0.01        3.58      8.81 o
   5   6  15        9.85      -25.07     35.96 o
 -14   7  15      111.46      107.05     18.34 o
 -13   7  15        0.49      -22.81     21.43 o
 -12   7  15       29.94       13.00     13.34 o
 -11   7  15        4.17      -13.31     18.32 o
 -10   7  15      209.54      167.30     39.48 o
  -9   7  15      127.91      140.55     36.09 o
  -8   7  15        6.14       24.67     26.64 o
  -7   7  15       45.99       52.36     36.35 o
  -6   7  15       26.60       58.47     29.52 o
  -5   7  15        6.37       34.42     21.26 o
  -4   7  15        7.96        3.68     14.58 o
  -3   7  15      241.30      237.95     45.07 o
  -2   7  15      146.06      188.60     42.41 o
  -1   7  15       23.32       31.81     43.49 o
   0   7  15       40.19       89.61     53.01 o
   1   7  15        0.92        5.22     12.49 o
   2   7  15       12.49       22.31     27.40 o
   3   7  15        1.95      -24.85     24.35 o
   4   7  15        1.07      -21.60     34.34 o
 -13   8  15      162.31      182.36     38.79 o
 -12   8  15       20.12       -2.66     20.64 o
 -11   8  15       58.69       15.30     29.87 o
 -10   8  15       67.87       50.31     27.65 o
  -9   8  15       27.32       25.01     17.91 o
  -8   8  15      209.42      284.04     53.32 o
  -7   8  15       61.44       67.25     40.77 o
  -6   8  15        0.04       21.85     22.27 o
  -5   8  15        0.51       11.36     18.70 o
  -4   8  15        6.45       11.83     16.54 o
  -3   8  15        1.81       21.41     19.83 o
  -2   8  15      111.88      139.65     37.91 o
  -1   8  15      178.03      186.47     66.53 o
   0   8  15       22.45       55.75     39.12 o
   1   8  15       28.33       27.14     32.57 o
   2   8  15        3.50       -1.40      8.96 o
   3   8  15       55.40       80.49     38.26 o
 -11   9  15       21.82       -0.62     34.90 o
 -10   9  15       24.56       24.66     11.89 o
  -9   9  15       98.66       90.89     29.59 o
  -8   9  15        5.11        4.38     10.11 o
  -7   9  15       33.63       28.54     20.38 o
  -6   9  15        0.53       -6.46     25.70 o
  -5   9  15        0.71        1.11     25.04 o
  -4   9  15        0.25       10.22      9.43 o
  -3   9  15       38.56       15.68     57.47 o
  -2   9  15       20.24       99.31     53.78 o
  -1   9  15        5.24       49.38     38.37 o
   0   9  15       10.42        9.47     13.94 o
   1   9  15        4.29       33.46     28.07 o
   2   9  15       23.70       16.31     20.20 o
 -10  10  15        0.08        0.26     48.03 o
  -9  10  15       14.84       21.87     17.38 o
  -8  10  15      150.95      172.08     43.47 o
  -7  10  15       22.27       20.36     32.30 o
  -6  10  15        0.12       -8.04     10.35 o
  -5  10  15        0.13       11.85     20.42 o
  -4  10  15        4.64       48.67     50.85 o
  -3  10  15        0.02       28.02     37.57 o
  -2  10  15       91.05      164.44     62.57 o
  -1  10  15      112.09      197.41     65.79 o
   0  10  15       27.40       32.48     19.57 o
  -7  11  15        4.58       21.53     12.49 o
  -6  11  15        3.91       37.35     32.64 o
  -5  11  15       18.92       58.24     40.48 o
  -4  11  15        0.01       60.19     49.01 o
  -3  11  15        6.56        3.84     21.34 o
 -15   0  16       29.54       52.45     41.98 o
 -14   0  16      192.47      252.15     73.82 o
 -13   0  16       13.18       66.11     47.85 o
 -12   0  16      477.33      574.28    114.74 o
 -11   0  16        0.83       50.70     43.26 o
 -10   0  16      317.52      453.88    101.71 o
  -9   0  16        3.56       14.48     21.51 o
  -8   0  16        6.41       16.22     34.03 o
  -7   0  16       12.39       20.45     16.82 o
  -6   0  16       58.34       31.38     22.57 o
  -5   0  16        7.89      -23.29     33.62 o
  -4   0  16       36.02       25.45     13.62 o
  -3   0  16       30.22       -5.32     37.53 o
  -2   0  16      253.25      295.22     75.53 o
  -1   0  16       15.88       24.00     21.25 o
   0   0  16      199.04      221.36     60.61 o
   1   0  16       11.73        7.34     28.34 o
   2   0  16      452.17      528.95    100.09 o
   3   0  16        0.36       34.55     41.60 o
   4   0  16      129.00      145.97     53.93 o
   5   0  16        1.15      -55.31     36.88 o
 -15   1  16        2.80       25.56     26.45 o
 -14   1  16       34.52       46.80     26.39 o
 -13   1  16        3.53       62.68     30.59 o
 -12   1  16        4.98       62.24     44.92 o
 -11   1  16       18.91       78.32     39.60 o
 -10   1  16      544.23      467.42     70.68 o
  -9   1  16        7.54        7.69     20.91 o
  -8   1  16       80.16      120.97     36.84 o
  -7   1  16       11.70       24.19     13.67 o
  -6   1  16      393.90      418.50     63.04 o
  -5   1  16        0.64       12.01      7.58 o
  -4   1  16      232.28      257.25     45.82 o
  -3   1  16        0.53       -9.73     37.39 o
  -2   1  16      343.24      420.34     64.49 o
  -1   1  16        0.02       17.31     25.13 o
   0   1  16        0.05        7.63     15.19 o
   1   1  16        0.08        6.23     35.54 o
   2   1  16       20.88       51.11     29.69 o
   3   1  16        0.54       34.28     22.93 o
   4   1  16       11.06       25.73     19.75 o
   5   1  16        1.55        5.74     10.13 o
 -15   2  16        2.52       28.10     22.00 o
 -14   2  16      104.72      105.00     39.94 o
 -13   2  16       15.44       43.12     31.63 o
 -12   2  16      898.36      936.73    102.16 o
 -11   2  16        0.12       27.85     26.91 o
 -10   2  16       25.47       48.16     29.72 o
  -9   2  16        0.17       15.48     16.55 o
  -8   2  16       68.14      117.07     34.81 o
  -7   2  16        0.08        9.57     11.10 o
  -6   2  16       18.81       53.41     23.95 o
  -5   2  16        2.34        0.17      9.83 o
  -4   2  16      242.20      226.38     60.55 o
  -3   2  16       59.68       40.91     20.78 o
  -2   2  16       40.73       30.92     23.87 o
  -1   2  16        3.45       50.92     27.49 o
   0   2  16      590.63      647.13     76.79 o
   1   2  16        0.19       12.95     37.67 o
   2   2  16        2.25       42.68     30.40 o
   3   2  16        1.08       36.38     26.05 o
   4   2  16      394.96      533.75     72.73 o
   5   2  16        4.15       -4.86     14.99 o
 -15   3  16        0.39        2.52     14.26 o
 -14   3  16       85.09      125.36     36.20 o
 -13   3  16       10.98       26.55     27.09 o
 -12   3  16       57.56       67.80     30.61 o
 -11   3  16       11.23        6.71     21.06 o
 -10   3  16      198.79      205.66     45.81 o
  -9   3  16       17.84       49.51     26.96 o
  -8   3  16       97.17      159.07     41.43 o
  -7   3  16        4.01       -2.63      9.24 o
  -6   3  16      422.61      416.32     62.60 o
  -5   3  16        3.37       28.65     21.55 o
  -4   3  16      101.91      145.09     41.03 o
  -3   3  16        9.92       36.40     35.74 o
  -2   3  16       75.98       66.55     40.43 o
  -1   3  16        0.06        0.98     18.17 o
   0   3  16        9.54       32.79     22.08 o
   1   3  16        0.13       18.93     15.44 o
   2   3  16      116.94      167.50     43.61 o
   3   3  16        0.01       26.95     25.41 o
   4   3  16      138.96      205.06     47.64 o
 -14   4  16      268.07      336.31     63.45 o
 -13   4  16        1.93       25.94     29.73 o
 -12   4  16      146.94      144.34     42.54 o
 -11   4  16       12.86        2.96     28.24 o
 -10   4  16      129.05      239.05     62.29 o
  -9   4  16        1.60       28.80     28.07 o
  -8   4  16      149.88      168.00     43.75 o
  -7   4  16       21.71       29.75     16.58 o
  -6   4  16      372.48      432.53     63.45 o
  -5   4  16        1.75       46.72     31.37 o
  -4   4  16      586.62      742.85     82.70 o
  -3   4  16        4.50       28.24     28.21 o
  -2   4  16       10.85      -12.82     18.28 o
  -1   4  16       38.89       37.52     34.15 o
   0   4  16       35.94       72.38     27.66 o
   1   4  16        0.11       14.87     16.14 o
   2   4  16      222.39      312.95     54.78 o
   3   4  16        0.02       25.93     25.31 o
   4   4  16      196.36      268.67     75.15 o
 -14   5  16       28.75       23.49     23.65 o
 -13   5  16        3.00       14.96     18.93 o
 -12   5  16       27.16        6.32     14.41 o
 -11   5  16        0.40       -3.32     12.90 o
 -10   5  16       58.38       49.24     38.35 o
  -9   5  16        4.78        5.72     18.19 o
  -8   5  16      471.61      539.39     71.78 o
  -7   5  16       21.92       13.83     45.88 o
  -6   5  16        1.25       40.19     39.24 o
  -5   5  16        1.43        6.95     10.13 o
  -4   5  16      272.74      313.99     55.19 o
  -3   5  16        3.90       14.95     21.08 o
  -2   5  16        4.56       -8.57     10.73 o
  -1   5  16        0.31       13.69     18.12 o
   0   5  16        3.49       43.55     27.00 o
   1   5  16        0.00       -3.31     19.86 o
   2   5  16        2.87       23.34     16.93 o
   3   5  16        0.02      -15.08     15.50 o
   4   5  16       34.01       72.43     54.61 o
 -13   6  16       11.98        9.86     36.21 o
 -12   6  16      193.49      242.62     52.71 o
 -11   6  16        0.27        0.72     20.66 o
 -10   6  16       29.89       29.58     14.53 o
  -9   6  16        2.56       -2.69     23.44 o
  -8   6  16        1.67        2.84     23.36 o
  -7   6  16        6.88       50.82     39.92 o
  -6   6  16       36.87       56.00     30.92 o
  -5   6  16        1.30       11.32     19.00 o
  -4   6  16      164.20      196.62     43.26 o
  -3   6  16        6.95       21.74     13.84 o
  -2   6  16        1.92       -1.79     12.08 o
  -1   6  16        0.30       27.57     24.24 o
   0   6  16      227.40      297.28     54.35 o
   1   6  16       14.29       34.78     30.34 o
   2   6  16        0.05       24.42     32.51 o
   3   6  16        5.46       13.38     23.41 o
 -12   7  16       62.44       56.94     16.02 o
 -11   7  16        0.24      -34.49     27.32 o
 -10   7  16       16.36      -31.79     80.90 o
  -9   7  16        7.62       29.48     28.54 o
  -8   7  16       90.61      145.39     62.14 o
  -7   7  16        2.22       26.23     27.33 o
  -6   7  16       24.68       64.85     31.66 o
  -5   7  16        7.04       23.67     22.93 o
  -4   7  16       17.69       21.22     17.75 o
  -3   7  16       12.25        1.18     20.11 o
  -2   7  16       55.87      117.74     38.50 o
  -1   7  16        0.70        6.81     40.85 o
   0   7  16       76.34      142.42     58.58 o
   1   7  16        6.74       32.07     29.22 o
   2   7  16        1.77       -5.07     16.79 o
 -11   8  16        9.16      -30.13     29.57 o
 -10   8  16        4.01      -24.55     32.86 o
  -9   8  16        1.23        4.67     13.00 o
  -8   8  16        0.12       15.62     24.50 o
  -7   8  16        2.61        2.08     16.07 o
  -6   8  16       46.88       57.13     22.98 o
  -5   8  16        0.89       -4.58      8.29 o
  -4   8  16      175.45      201.28     45.37 o
  -3   8  16        0.52       29.85     30.80 o
  -2   8  16       25.47       68.37     50.45 o
  -1   8  16       24.58       57.83     46.70 o
   0   8  16       34.99       91.02     51.23 o
   1   8  16        1.01       23.13     27.71 o
  -9   9  16        1.90       10.31     29.91 o
  -8   9  16       24.95       26.85     17.26 o
  -7   9  16        2.38       17.19     14.63 o
  -6   9  16       41.87       32.97     22.06 o
  -5   9  16        2.82        3.91     17.83 o
  -4   9  16        9.61       49.70     30.23 o
  -3   9  16       30.05      130.77     60.66 o
  -2   9  16       48.33       50.80     42.66 o
  -1   9  16        0.03       43.10     45.90 o
 -14   1  17        5.88       22.42     25.53 o
 -13   1  17        8.69       84.86     42.83 o
 -12   1  17        8.82       43.32     31.56 o
 -11   1  17        1.08       29.57     26.23 o
 -10   1  17        3.69        6.50     12.44 o
  -9   1  17        5.19       13.15     20.92 o
  -8   1  17        1.02       -1.08     44.85 o
  -7   1  17        6.55       29.02     24.74 o
  -6   1  17       22.24       11.46     32.43 o
  -5   1  17       11.21       -4.10     13.83 o
  -4   1  17        4.30      -55.07     51.10 o
  -3   1  17        0.03       12.15     15.49 o
  -2   1  17       12.83       30.13     24.59 o
  -1   1  17        1.04       -2.18     20.73 o
   0   1  17       13.81      -13.99     19.21 o
   1   1  17       29.14       39.38     24.13 o
   2   1  17        6.49       54.95     33.99 o
   3   1  17        1.28       29.86     27.89 o
 -13   2  17       90.67      145.02     51.69 o
 -12   2  17       10.21       29.67     21.64 o
 -11   2  17       34.88       49.61     22.44 o
 -10   2  17       17.13       20.92     23.29 o
  -9   2  17       26.75       50.54     25.12 o
  -8   2  17       16.07       27.58     20.88 o
  -7   2  17       79.79      105.73     34.32 o
  -6   2  17       10.90        1.60     10.43 o
  -5   2  17        5.00      -17.93     16.33 o
  -4   2  17       35.07       29.05     33.18 o
  -3   2  17        4.23       -9.06     27.99 o
  -2   2  17        0.05        2.97     10.50 o
  -1   2  17        1.50        6.20     13.37 o
   0   2  17        6.35        0.26     12.58 o
   1   2  17        0.01       -0.55     14.20 o
   2   2  17       58.90      107.16     34.84 o
   3   2  17       51.26      106.66     36.45 o
 -13   3  17       17.32       36.86     21.10 o
 -12   3  17        1.26       12.97     37.07 o
 -11   3  17       88.45       92.56     31.90 o
 -10   3  17       88.52      125.83     61.15 o
  -9   3  17       98.92      166.89     59.57 o
  -8   3  17       30.06       63.99     27.83 o
  -7   3  17       60.46       89.09     32.74 o
  -6   3  17      289.42      323.43     58.66 o
  -5   3  17      165.39      179.59     42.46 o
  -4   3  17        1.15       13.90     48.76 o
  -3   3  17       32.38       22.99     22.20 o
  -2   3  17        0.43       19.94     27.41 o
  -1   3  17       40.60       62.85     27.90 o
   0   3  17       13.35       31.75     15.35 o
   1   3  17        1.85       -1.97     11.38 o
   2   3  17       52.68       69.73     30.45 o
 -12   4  17        4.47       25.97     27.82 o
 -11   4  17       12.31       59.67     33.31 o
 -10   4  17       30.92       65.24     63.02 o
  -9   4  17      140.74      190.52     46.67 o
  -8   4  17       73.62       90.34     60.04 o
  -7   4  17        2.07       -0.67     28.39 o
  -6   4  17       66.36      109.23     58.76 o
  -5   4  17      118.36      164.22     45.50 o
  -4   4  17      174.41      192.19     44.68 o
  -3   4  17       11.35       18.70     10.34 o
  -2   4  17       12.26        2.25     20.60 o
  -1   4  17        0.72       16.35     14.75 o
   0   4  17       18.15       21.41     20.55 o
   1   4  17       11.98        9.96     19.34 o
   2   4  17        1.46       39.37     26.16 o
 -12   5  17       16.20       68.88     29.27 o
 -11   5  17        2.64        9.79     39.78 o
 -10   5  17        0.03       12.50     29.98 o
  -9   5  17       48.46       54.07     78.44 o
  -8   5  17      111.25      107.81     34.60 o
  -7   5  17       27.73       66.82     46.39 o
  -6   5  17        0.48       44.51     29.86 o
  -5   5  17       46.26      108.40     39.16 o
  -4   5  17       50.19       47.51     37.46 o
  -3   5  17       29.21       37.88     17.74 o
  -2   5  17        0.02        6.32     13.25 o
  -1   5  17       64.89      114.86     40.75 o
   0   5  17       24.27       45.81     24.40 o
   1   5  17       28.05       43.94     44.11 o
 -11   6  17       40.50       28.35     35.31 o
 -10   6  17       47.80       67.30     27.80 o
  -9   6  17      112.55      137.14     67.29 o
  -8   6  17        0.45       92.11     67.19 o
  -7   6  17       20.27       81.76     36.80 o
  -6   6  17        7.08       70.06     39.56 o
  -5   6  17       86.49      177.13     46.08 o
  -4   6  17       88.32      136.08     37.63 o
  -3   6  17        0.02       -4.80     10.10 o
  -2   6  17       61.73       92.12     26.71 o
  -1   6  17       36.06      102.71     38.50 o
   0   6  17       42.08       78.90     51.55 o
  -9   7  17        6.26       62.28     54.69 o
  -8   7  17      121.29      182.23     46.85 o
  -7   7  17       27.78       83.90     38.54 o
  -6   7  17       26.17       47.15     27.96 o
  -5   7  17       74.68      114.54     36.45 o
  -4   7  17        7.14       34.84     16.78 o
  -3   7  17       43.42       38.35     21.68 o
  -2   7  17        1.07        3.48     30.57 o
  -1   7  17       53.12      130.07     63.54 o
  -7   8  17       47.80      102.22     37.68 o
  -6   8  17       17.82       -1.98     16.32 o
  -5   8  17        6.44       19.53     27.50 o
  -4   8  17       37.67       35.90     20.72 o
 -12   0  18        0.13       27.44     39.74 o
 -11   0  18       46.71       47.51     22.82 o
 -10   0  18        0.35        0.57     31.95 o
  -9   0  18      271.26      280.92     81.44 o
  -8   0  18        4.30        7.99     23.02 o
  -7   0  18       21.30       41.62     29.49 o
  -6   0  18        0.91       -8.38     16.58 o
  -5   0  18      179.54      264.50     71.44 o
  -4   0  18        0.93       82.67     56.64 o
  -3   0  18       75.52       96.96     57.55 o
  -2   0  18        0.43       -6.47     13.31 o
  -1   0  18      185.43      194.07     56.02 o
   0   0  18       20.78       14.34     12.40 o
 -11   1  18       84.84      113.97     39.53 o
 -10   1  18        5.92       15.62     26.36 o
  -9   1  18      148.13      181.99     47.81 o
  -8   1  18       10.44       27.37     24.28 o
  -7   1  18      302.49      366.99     62.17 o
  -6   1  18        4.54       -1.54     21.83 o
  -5   1  18      326.58      332.81     55.37 o
  -4   1  18        1.66       12.76     25.56 o
  -3   1  18        0.31       43.13     28.87 o
  -2   1  18        0.09       14.67     19.11 o
  -1   1  18        1.51        7.80     15.72 o
   0   1  18        0.02        6.51     27.59 o
 -11   2  18       79.14       99.41     44.85 o
 -10   2  18        0.32        3.78     23.70 o
  -9   2  18      229.96      263.86     57.70 o
  -8   2  18        0.44       14.87     32.32 o
  -7   2  18       10.85        2.95     33.57 o
  -6   2  18       10.04      -30.25     23.78 o
  -5   2  18      101.17      140.99     75.80 o
  -4   2  18        6.59        3.70     66.38 o
  -3   2  18       78.68      151.82     45.00 o
  -2   2  18        3.18       11.39     19.09 o
  -1   2  18       16.45       15.12      8.61 o
   0   2  18       14.62       13.00     21.79 o
 -11   3  18       67.00      150.90     46.60 o
 -10   3  18        9.52       43.90     42.69 o
  -9   3  18       19.81       31.88     16.57 o
  -8   3  18        0.01       31.63     31.47 o
  -7   3  18      565.40      618.50     84.23 o
  -6   3  18        5.57        2.40     19.20 o
  -5   3  18      157.91      202.23     47.91 o
  -4   3  18        3.82        2.00     12.14 o
  -3   3  18       14.60       25.87     30.70 o
  -2   3  18        0.06       -3.36     15.05 o
  -1   3  18        0.28        6.41      8.11 o
 -10   4  18        2.54       40.06     33.04 o
  -9   4  18        5.35       30.69     23.61 o
  -8   4  18        1.77       18.19     23.35 o
  -7   4  18      141.69      168.42     67.65 o
  -6   4  18        0.03       70.83     37.64 o
  -5   4  18      178.63      291.53     59.96 o
  -4   4  18        4.16        3.36     31.57 o
  -3   4  18       94.66      141.06     30.96 o
  -2   4  18        2.91        7.69     22.63 o
  -1   4  18       20.97       58.31     37.13 o
  -9   5  18      107.01      175.92     56.88 o
  -8   5  18       17.37       75.98     46.33 o
  -7   5  18       36.05       76.77     30.24 o
  -6   5  18        1.91       63.42     36.21 o
  -5   5  18      332.67      352.13     63.15 o
  -4   5  18        0.08        4.88     19.40 o
  -3   5  18       59.45       64.30     21.69 o
  -7   1  19        0.01       17.69     18.69 o
  -6   1  19        0.10       -0.26     17.46 o
  -5   1  19        0.09       28.62     62.94 o
 
